# Supplementary material for: Stable Carbon and Oxygen Isotope Analysis of Carbonates and DIC Using the Delta Ray Isotope Ratio Infrared Spectrometer (IRIS): Precise and Accurate Measurements Applying a 3‐Point Calibration and Standard Bracketing
Source: Rapid Commun Mass Spectrom. 2025 Dec 29;40(6):e70021. doi: 10.1002/rcm.70021 (PMC12748363; doi:10.1002/rcm.70021)
Supplement: Supplementary file 3 — Data S2: Supporting Information. [file RCM-40-e70021-s003.R]

### functions for the Delta Ray evaluation script ###

### last updated on February 2 2025 ###

#-------------------------------------------------------------------------------
### data input ###
#-------------------------------------------------------------------------------

data_input <- function(filename, R18_CO2, acidfr, R18_VPDB){
  
  # - this function reads the results sheet from QTegra (converted to the UTF-8 .csv-format) and extracts information relevant for the data calibration
  # - mean values and standard deviations are calculated from the three different measurements per sample
  # - the d18O values are recalculated with respect to the VPDB standard
  # - corresponding standard deviations are calculated with the equation: SD_18O_acid_corr = d18O_acid_corr * SD_18O / d18O_VPDB-CO2
  
  # read the .csv and load it into a dataframe
  IRIS_results <-	read.csv(file = filename,
                           header = FALSE,
                           na.strings = "",
                           skip = 0,
                           sep = ";")
  
  start_row_index <- grep("Ref. 1", IRIS_results[,6])[1]
  
  IRIS_results[IRIS_results == "N/A"] <- NA
  
  # extraxt relevant information from the results sheet and calculate mean and sd of the measured parameters
  seq <- seq(start_row_index,nrow(IRIS_results),8)
  
  results_filtered <- data.frame("sample"            = IRIS_results[seq,6],
                                 "co2_ul"            = sapply(seq, function(i) mean(as.numeric(IRIS_results[(i+1):(i+3),10]))),
                                 "co2_ul_sd"         = sapply(seq, function(i) sd(as.numeric(IRIS_results[(i+1):(i+3),10]))),
                                 "co2_ppm"           = sapply(seq, function(i) mean(as.numeric(IRIS_results[(i+1):(i+3),9]))),
                                 "co2_ppm_sd"        = sapply(seq, function(i) sd(as.numeric(IRIS_results[(i+1):(i+3),9]))),
                                 "d13c_vpdb"         = sapply(seq, function(i) mean(as.numeric(IRIS_results[(i+1):(i+3),7]))),
                                 "d13c_vpdb_sd"      = sapply(seq, function(i) sd(as.numeric(IRIS_results[(i+1):(i+3),7]))),
                                 "d18o_vpdb-co2"      = sapply(seq, function(i) mean(as.numeric(IRIS_results[(i+1):(i+3),8]))),
                                 "d18o_vpdb-co2_sd"   = sapply(seq, function(i) sd(as.numeric(IRIS_results[(i+1):(i+3),8]))),
                                 "d18o_vpdb_corr"    = NA,
                                 "d18o_vpdb_corr_sd" = NA)
  
  # remove the measured values for the internal ref gas, as they aren't needed
  results_filtered      <- results_filtered[!results_filtered[,1]=="Ref. 1",]
  
  # recalculate the d18O with respect to the VPDB scale and take the acid fractionation into account
  results_filtered[,10] <- (((results_filtered[,8] / 1000 + 1) * R18_CO2 / acidfr / R18_VPDB) - 1) * 1000
  
  # calculate the corresponding standard deviation with the equation:
  # use gaussian propagation of error: SD_18O_VPDB_acidcorr = SD_18O_VPDB-CO2 * 18R_VPDB-CO2 / (acid_fractionation * 18R_VPDB)
  results_filtered[,11] <- results_filtered[,9] * R18_CO2 / (acidfr * R18_VPDB)
  
  rownames(results_filtered) <- NULL
  
  return(results_filtered)
}

#-------------------------------------------------------------------------------
### insert missing measurements (reference dataframe) ###
#-------------------------------------------------------------------------------

insert_missing_measurement <- function(nr_measurements, width_brackets, nr_rms, RM1, RM2, RM3, index_first_S, S, blank_sample, blank_name, df_meas){
  
  # - as QTegra automatically sorts out some measurements, a reference dataframe is needed to identify these missing measurements
  # - NAs are inserted for missing measurements
  # - naming convention must be followed, structure of the measurement run should be as described in this paper
  
  # reference vector is constructed, containing all theoretical sample names (as if no measurements were missing)
  nr_S_measurements     <- sum(width_brackets)
  index_S               <- c(index_first_S:(index_first_S+nr_S_measurements-1))
  s_name                <- paste(S, index_S, sep = "")
  
  index                 <- rep(NA, nr_brackets)
  index[1]              <- 1
  
  for(i in 1:nr_brackets){
    index[i+1] <- 1 + i*nr_rms + sum(width_brackets[1:i])
  }
  
  all_s_names           <- rep(NA, nr_measurements)
  all_s_names[index]    <- RM1
  all_s_names[index+1]  <- RM2
  all_s_names[index+2]  <- RM3
  
  pos_s                 <- which(is.na(all_s_names)) 
  all_s_names[pos_s]    <- s_name
  
  if(blank_sample == TRUE){
    all_s_names <- c(blank_name, all_s_names)
  }
  
  if(naming_convention == FALSE){
    all_s_names <- all_samples
  }
  
  # constructing a reference dataframe from the reference vector. For-loop loops over every row of the main dataframe to check for missing values.
  # If a value is missing, the respective row from the reference dataframe is inserted.
  
  df_all_s <- data.frame(all_s_names, NA, NA, NA, NA, NA, NA, NA, NA, NA, NA)
  
  names(df_all_s) <- names(df_meas)
  
  for(i in 1:nrow(df_all_s)){
    if(df_meas[i,1] != df_all_s[i,1]){
      df_meas <- rbind.data.frame(df_meas[1:(i-1),],df_all_s[i,],df_meas[i:nrow(df_meas),])
    }
  }
  
  rownames(df_meas) <- NULL
  
  return(df_meas)
}

#-------------------------------------------------------------------------------
### interpolate missing values for the standard ###
#-------------------------------------------------------------------------------

interpolate_missing_RMs <- function(results){
  
  NA_RM1  <- which(results[,1] == RM1 & is.na(results[,6]))
  NA_RM2  <- which(results[,1] == RM2 & is.na(results[,6]))
  NA_RM3  <- which(results[,1] == RM3 & is.na(results[,6]))
  
  if(length(NA_RM1) > 0){
    
    RM1_dfr    <- results[results[,1] == RM1,]
    NAs        <- which(is.na(RM1_dfr[,6]))
    
    for(i in 1:length(NAs)){
      
      RM1_dfr[NAs[i],6]   <- mean(c(RM1_dfr[NAs[i]-1,6],  head(na.omit(RM1_dfr[NAs[i]:nrow(RM1_dfr),6]),1)),  na.rm = TRUE)
      
      RM1_dfr[NAs[i],10]  <- mean(c(RM1_dfr[NAs[i]-1,10], head(na.omit(RM1_dfr[NAs[i]:nrow(RM1_dfr),10]),1)), na.rm = TRUE)
      
      if(NAs[i] %in% c(1, nrow(RM1_dfr))){
        
        RM1_dfr[NAs[i],7]   <- max(c(RM1_dfr[NAs[i]-1,7],  head(na.omit(RM1_dfr[NAs[i]:nrow(RM1_dfr),7]),1)),  na.rm = TRUE)
        RM1_dfr[NAs[i],11]  <- max(c(RM1_dfr[NAs[i]-1,11], head(na.omit(RM1_dfr[NAs[i]:nrow(RM1_dfr),11]),1)), na.rm = TRUE)    
      }
      
      else{
        
        SDs_13C             <- c(RM1_dfr[NAs[i]-1,7], 
                                 sd(c(RM1_dfr[NAs[i]-1,6], head(na.omit(RM1_dfr[NAs[i]:nrow(RM1_dfr),6]),1)), na.rm = TRUE), 
                                 head(na.omit(RM1_dfr[NAs[i]:nrow(RM1_dfr),7]),1))
        
        relSDs_13C          <- c(RM1_dfr[NAs[i]-1,7]                              / abs(RM1_dfr[NAs[i]-1,6]),
                                 SDs_13C[2]                                       / abs(RM1_dfr[NAs[i]  ,6]),
                                 head(na.omit(RM1_dfr[NAs[i]:nrow(RM1_dfr),7]),1) / abs(head(na.omit(RM1_dfr[NAs[i]:nrow(RM1_dfr),6]),1)))
        
        RM1_dfr[NAs[i],7]   <- SDs_13C[which.max(relSDs_13C)]
        
        SDs_18O             <- c(RM1_dfr[NAs[i]-1,11], 
                                 sd(c(RM1_dfr[NAs[i]-1,10], head(na.omit(RM1_dfr[NAs[i]:nrow(RM1_dfr),10]),1)), na.rm = TRUE), 
                                 head(na.omit(RM1_dfr[NAs[i]:nrow(RM1_dfr),11]),1))
        
        relSDs_18O          <- c(RM1_dfr[NAs[i]-1,11]                              / abs(RM1_dfr[NAs[i]-1,10]),
                                 SDs_18O[2]                                        / abs(RM1_dfr[NAs[i]  ,10]),
                                 head(na.omit(RM1_dfr[NAs[i]:nrow(RM1_dfr),11]),1) / abs(head(na.omit(RM1_dfr[NAs[i]:nrow(RM1_dfr),10]),1)))
        
        RM1_dfr[NAs[i],11]  <- SDs_18O[which.max(relSDs_18O)]
      }
    }
    
    results[results[,1] == RM1,] <- RM1_dfr
  }
  
  
  if(length(NA_RM2) > 0){
    
    RM2_dfr    <- results[results[,1] == RM2,]
    NAs        <- which(is.na(RM2_dfr[,6]))
    
    for(i in 1:length(NAs)){
      
      RM2_dfr[NAs[i],6]   <- mean(c(RM2_dfr[NAs[i]-1,6],  head(na.omit(RM2_dfr[NAs[i]:nrow(RM2_dfr),6]),1)),  na.rm = TRUE)
      
      RM2_dfr[NAs[i],10]  <- mean(c(RM2_dfr[NAs[i]-1,10], head(na.omit(RM2_dfr[NAs[i]:nrow(RM2_dfr),10]),1)), na.rm = TRUE)
      
      if(NAs[i] %in% c(1, nrow(RM2_dfr))){
        
        RM2_dfr[NAs[i],7]   <- max(c(RM2_dfr[NAs[i]-1,7],  head(na.omit(RM2_dfr[NAs[i]:nrow(RM2_dfr),7]),1)),  na.rm = TRUE)
        RM2_dfr[NAs[i],11]  <- max(c(RM2_dfr[NAs[i]-1,11], head(na.omit(RM2_dfr[NAs[i]:nrow(RM2_dfr),11]),1)), na.rm = TRUE)    
      }
      
      else{
        
        SDs_13C             <- c(RM2_dfr[NAs[i]-1,7], 
                                 sd(c(RM2_dfr[NAs[i]-1,6], head(na.omit(RM2_dfr[NAs[i]:nrow(RM2_dfr),6]),1)), na.rm = TRUE), 
                                 head(na.omit(RM2_dfr[NAs[i]:nrow(RM2_dfr),7]),1))
        
        relSDs_13C          <- c(RM2_dfr[NAs[i]-1,7]                              / abs(RM2_dfr[NAs[i]-1,6]),
                                 SDs_13C[2]                                       / abs(RM2_dfr[NAs[i]  ,6]),
                                 head(na.omit(RM2_dfr[NAs[i]:nrow(RM2_dfr),7]),1) / abs(head(na.omit(RM2_dfr[NAs[i]:nrow(RM2_dfr),6]),1)))
        
        RM2_dfr[NAs[i],7]   <- SDs_13C[which.max(relSDs_13C)]
        
        SDs_18O             <- c(RM2_dfr[NAs[i]-1,11], 
                                 sd(c(RM2_dfr[NAs[i]-1,10], head(na.omit(RM2_dfr[NAs[i]:nrow(RM2_dfr),10]),1)), na.rm = TRUE), 
                                 head(na.omit(RM2_dfr[NAs[i]:nrow(RM2_dfr),11]),1))
        
        relSDs_18O          <- c(RM2_dfr[NAs[i]-1,11]                              / abs(RM2_dfr[NAs[i]-1,10]),
                                 SDs_18O[2]                                        / abs(RM2_dfr[NAs[i]  ,10]),
                                 head(na.omit(RM2_dfr[NAs[i]:nrow(RM2_dfr),11]),1) / abs(head(na.omit(RM2_dfr[NAs[i]:nrow(RM2_dfr),10]),1)))
        
        RM2_dfr[NAs[i],11]  <- SDs_18O[which.max(relSDs_18O)]
      }
    }
    
    results[results[,1] == RM2,] <- RM2_dfr
  }
  
  
  if(length(NA_RM3) > 0){
    
    RM3_dfr    <- results[results[,1] == RM3,]
    NAs        <- which(is.na(RM3_dfr[,6]))
    
    for(i in 1:length(NAs)){
      
      RM3_dfr[NAs[i],6]   <- mean(c(RM3_dfr[NAs[i]-1,6],  head(na.omit(RM3_dfr[NAs[i]:nrow(RM3_dfr),6]),1)),  na.rm = TRUE)
      
      RM3_dfr[NAs[i],10]  <- mean(c(RM3_dfr[NAs[i]-1,10], head(na.omit(RM3_dfr[NAs[i]:nrow(RM3_dfr),10]),1)), na.rm = TRUE)
      
      if(NAs[i] %in% c(1, nrow(RM3_dfr))){
        
        RM3_dfr[NAs[i],7]   <- max(c(RM3_dfr[NAs[i]-1,7],  head(na.omit(RM3_dfr[NAs[i]:nrow(RM3_dfr),7]),1)),  na.rm = TRUE)
        RM3_dfr[NAs[i],11]  <- max(c(RM3_dfr[NAs[i]-1,11], head(na.omit(RM3_dfr[NAs[i]:nrow(RM3_dfr),11]),1)), na.rm = TRUE)    
      }
      
      else{
        
        SDs_13C             <- c(RM3_dfr[NAs[i]-1,7], 
                                 sd(c(RM3_dfr[NAs[i]-1,6], head(na.omit(RM3_dfr[NAs[i]:nrow(RM3_dfr),6]),1)), na.rm = TRUE), 
                                 head(na.omit(RM3_dfr[NAs[i]:nrow(RM3_dfr),7]),1))
        
        relSDs_13C          <- c(RM3_dfr[NAs[i]-1,7]                              / abs(RM3_dfr[NAs[i]-1,6]),
                                 SDs_13C[2]                                       / abs(RM3_dfr[NAs[i]  ,6]),
                                 head(na.omit(RM3_dfr[NAs[i]:nrow(RM3_dfr),7]),1) / abs(head(na.omit(RM3_dfr[NAs[i]:nrow(RM3_dfr),6]),1)))
        
        RM3_dfr[NAs[i],7]   <- SDs_13C[which.max(relSDs_13C)]
        
        SDs_18O             <- c(RM3_dfr[NAs[i]-1,11], 
                                 sd(c(RM3_dfr[NAs[i]-1,10], head(na.omit(RM3_dfr[NAs[i]:nrow(RM3_dfr),10]),1)), na.rm = TRUE), 
                                 head(na.omit(RM3_dfr[NAs[i]:nrow(RM3_dfr),11]),1))
        
        relSDs_18O          <- c(RM3_dfr[NAs[i]-1,11]                              / abs(RM3_dfr[NAs[i]-1,10]),
                                 SDs_18O[2]                                        / abs(RM3_dfr[NAs[i]  ,10]),
                                 head(na.omit(RM3_dfr[NAs[i]:nrow(RM3_dfr),11]),1) / abs(head(na.omit(RM3_dfr[NAs[i]:nrow(RM3_dfr),10]),1)))
        
        RM3_dfr[NAs[i],11]  <- SDs_18O[which.max(relSDs_18O)]
      }
    }
    
    results[results[,1] == RM3,] <- RM3_dfr
  }
  
  return(results)
}

#-------------------------------------------------------------------------------
### function to calculate the linear regression coefficients for every bracket ###
#-------------------------------------------------------------------------------

regression_coefficients_SB_3 <- function(){
  
  RM1_dataframe   <- IRIS_results_raw[IRIS_results_raw[,1]==RM1,]
  RM2_dataframe   <- IRIS_results_raw[IRIS_results_raw[,1]==RM2,]
  RM3_dataframe   <- IRIS_results_raw[IRIS_results_raw[,1]==RM3,]
  
  fit_list_13C    <- list()
  fit_list_18O    <- list()
  
  fit_list_13C_weighted <- list()
  fit_list_18O_weighted <- list()
  
  for(i in 1:nr_brackets){
    
    RM1_raw     <- RM1_dataframe[c(i,i+1),c(4,20)]
    RM1_mean    <- apply(RM1_raw, 2, mean, na.rm = TRUE)
    RM1_mean    <- c(RM1_R_13C_lit, RM1_R_18O_lit, RM1_mean)
    
    RM1_raw_SD  <- RM1_dataframe[c(i,i+1),c(5,21)]
    RM1_mean_SD <- 0.5*sqrt(RM1_raw_SD[1,]^2 + RM1_raw_SD[2,]^2)
    
    RM2_raw     <- RM2_dataframe[c(i,i+1),c(4,20)]
    RM2_mean    <- apply(RM2_raw, 2, mean, na.rm = TRUE)
    RM2_mean    <- c(RM2_R_13C_lit, RM2_R_18O_lit, RM2_mean)
    
    RM2_raw_SD  <- RM2_dataframe[c(i,i+1),c(5,21)]
    RM2_mean_SD <- 0.5*sqrt(RM2_raw_SD[1,]^2 + RM2_raw_SD[2,]^2)
    
    RM3_raw     <- RM3_dataframe[c(i,i+1),c(4,20)]
    RM3_mean    <- apply(RM3_raw, 2, mean, na.rm = TRUE)
    RM3_mean    <- c(RM3_R_13C_lit, RM3_R_18O_lit, RM3_mean)
    
    RM3_raw_SD  <- RM3_dataframe[c(i,i+1),c(5,21)]
    RM3_mean_SD <- 0.5*sqrt(RM3_raw_SD[1,]^2 + RM3_raw_SD[2,]^2)
    
    
    RMS_mean           <- as.data.frame(rbind(RM1_mean, RM2_mean, RM3_mean))
    colnames(RMS_mean) <- c("R.13C_lit", "R.18O_lit", "R.13C", "R.18O")
    
    RMS_mean_SD <- rbind(RM1_mean_SD, RM2_mean_SD, RM3_mean_SD)
    lm_weights  <- 1/(RMS_mean_SD^2)
    
    
    fit_13C <- lm(RMS_mean$R.13C_lit ~ RMS_mean$R.13C)
    fit_18O <- lm(RMS_mean$R.18O_lit ~ RMS_mean$R.18O)
    
    fit_13C_weighted <- lm(RMS_mean$R.13C_lit ~ RMS_mean$R.13C, weights = lm_weights[,1])
    fit_18O_weighted <- lm(RMS_mean$R.18O_lit ~ RMS_mean$R.18O, weights = lm_weights[,2])
    
    fit_list_13C[[i]] <- fit_13C
    fit_list_18O[[i]] <- fit_18O
    
    fit_list_13C_weighted[[i]] <- fit_13C_weighted
    fit_list_18O_weighted[[i]] <- fit_18O_weighted
  }
  
  return(c(nr_brackets, fit_list_13C, fit_list_18O, fit_list_13C_weighted, fit_list_18O_weighted))
}

#-------------------------------------------------------------------------------
### function to calibrate the measurement results with the linear correction coefficients ###
#-------------------------------------------------------------------------------

data_correction <- function(){
  nr_brackets   <- linear_regression[[1]]
  
  # identify the indices of all samples for every bracket
  RM1_ind         <- which(IRIS_results_raw[,1] == RM1)
  p_ind           <- list()
  
  for(i in 1:nr_brackets){
    p_ind[[i]] <- grep(S, IRIS_results_raw$sample[RM1_ind[i]:RM1_ind[i+1]]) + RM1_ind[i] - 1
  }
  
  
  # fetch the linear regression coefficients and the covalenzmatrix for each bracket
  reg_coeffs      <- matrix(NA, nrow = nr_brackets, ncol = 8)
  
  #unweighted lm 
  cov_list_13C.1  <- list()
  cov_list_18O.1  <- list()
  
  #weighted lm
  cov_list_13C.2  <- list()
  cov_list_18O.2  <- list()
  
  for(i in 1:nr_brackets){
    
    #unweighted lm, first 13C, then 18O
    reg_coeffs[i,1:2] <- linear_regression[[i+1]]$coefficients
    reg_coeffs[i,3:4] <- linear_regression[[i+(1*nr_brackets+1)]]$coefficients
    
    #weighted lm, first 13C, then 18O
    reg_coeffs[i,5:6] <- linear_regression[[i+(2*nr_brackets+1)]]$coefficients
    reg_coeffs[i,7:8] <- linear_regression[[i+(3*nr_brackets+1)]]$coefficients
    
    #unweighted lm
    cov_list_13C.1[[i]] <- vcov(linear_regression[[i+1]])
    cov_list_18O.1[[i]] <- vcov(linear_regression[[i+(1*nr_brackets+1)]])
    
    #weighted lm
    cov_list_13C.2[[i]] <- vcov(linear_regression[[i+(2*nr_brackets+1)]])
    cov_list_18O.2[[i]] <- vcov(linear_regression[[i+(3*nr_brackets+1)]])
  }
  
  
  # correct all samples with their respective regression coefficients (R_corr = y-intercept + slope * R)
  
  #unweighted lm
  for(i in 1:nr_brackets){
    IRIS_results_raw$corr.R.1.13C[p_ind[[i]]] <- IRIS_results_raw$R.13C[p_ind[[i]]] * reg_coeffs[i,2] + reg_coeffs[i,1]
    IRIS_results_raw$corr.R.1.18O[p_ind[[i]]] <- IRIS_results_raw$R.18O[p_ind[[i]]] * reg_coeffs[i,4] + reg_coeffs[i,3]
  }
  
  #weighted lm
  for(i in 1:nr_brackets){
    IRIS_results_raw$corr.R.2.13C[p_ind[[i]]] <- IRIS_results_raw$R.13C[p_ind[[i]]] * reg_coeffs[i,6] + reg_coeffs[i,5]
    IRIS_results_raw$corr.R.2.18O[p_ind[[i]]] <- IRIS_results_raw$R.18O[p_ind[[i]]] * reg_coeffs[i,8] + reg_coeffs[i,7]
  }
  
  
  # calculate the propagated standard deviation for the raw isotope ratios
  # use gaussian error propagation: 
  
  
  ### unweighted lm ###
  
  # 1) assume slope and y-intercept to be free of any error -> SD_R_corr = slope * SD_R
  for(i in 1:nr_brackets){
    
    IRIS_results_raw$corr.R.1.13C_SD.1[p_ind[[i]]] <- reg_coeffs[i,2] * IRIS_results_raw$R.13C_SD[p_ind[[i]]]
    IRIS_results_raw$corr.R.1.18O_SD.1[p_ind[[i]]] <- reg_coeffs[i,4] * IRIS_results_raw$R.18O_SD[p_ind[[i]]]
    
  }
  
  # 2) assume slope and y-intercept to be of error
  # -> SD_R_corr = sqrt( (b*SD_R)^2 + Da^2 + (R*Db)^2 + 2 * R * Da * Db )
  for(i in 1:nr_brackets){
    
    IRIS_results_raw$corr.R.1.13C_SD.2[p_ind[[i]]] <- sqrt( (reg_coeffs[i,2] * IRIS_results_raw$R.13C_SD[p_ind[[i]]])^2
                                                            + cov_list_13C.1[[i]][1,1]
                                                            + (IRIS_results_raw$R.13C[p_ind[[i]]])^2 * cov_list_13C.1[[i]][2,2]
                                                            + 2 * IRIS_results_raw$R.13C[p_ind[[i]]] * cov_list_13C.1[[i]][1,2] )
    
    
    IRIS_results_raw$corr.R.1.18O_SD.2[p_ind[[i]]] <- sqrt( (reg_coeffs[i,4] * IRIS_results_raw$R.18O_SD[p_ind[[i]]])^2
                                                            + cov_list_18O.1[[i]][1,1]
                                                            + (IRIS_results_raw$R.18O[p_ind[[i]]])^2 * cov_list_18O.1[[i]][2,2]
                                                            + 2 * IRIS_results_raw$R.18O[p_ind[[i]]] * cov_list_18O.1[[i]][1,2] )
  }
  
  
  ### weighted lm ###
  
  # 1) assume slope and y-intercept to be free of any error -> SD_R_corr = slope * SD_R
  for(i in 1:nr_brackets){
    
    IRIS_results_raw$corr.R.2.13C_SD.1[p_ind[[i]]] <- reg_coeffs[i,6] * IRIS_results_raw$R.13C_SD[p_ind[[i]]]
    IRIS_results_raw$corr.R.2.18O_SD.1[p_ind[[i]]] <- reg_coeffs[i,8] * IRIS_results_raw$R.18O_SD[p_ind[[i]]]
    
  }
  
  # 2) assume slope and y-intercept to be of error
  # -> SD_R_corr = sqrt( (b*SD_R)^2 + Da^2 + (R*Db)^2 + 2 * R * Da * Db )
  for(i in 1:nr_brackets){
    
    IRIS_results_raw$corr.R.2.13C_SD.2[p_ind[[i]]] <- sqrt( (reg_coeffs[i,6] * IRIS_results_raw$R.13C_SD[p_ind[[i]]])^2
                                                            + cov_list_13C.2[[i]][1,1]
                                                            + (IRIS_results_raw$R.13C[p_ind[[i]]])^2 * cov_list_13C.2[[i]][2,2]
                                                            + 2 * IRIS_results_raw$R.13C[p_ind[[i]]] * cov_list_13C.2[[i]][1,2] )
    
    
    IRIS_results_raw$corr.R.2.18O_SD.2[p_ind[[i]]] <- sqrt( (reg_coeffs[i,8] * IRIS_results_raw$R.18O_SD[p_ind[[i]]])^2
                                                            + cov_list_18O.2[[i]][1,1]
                                                            + (IRIS_results_raw$R.18O[p_ind[[i]]])^2 * cov_list_18O.2[[i]][2,2]
                                                            + 2 * IRIS_results_raw$R.18O[p_ind[[i]]] * cov_list_18O.2[[i]][1,2] )
  }
  
  
  # transform the raw isotope ratios back into d values
  IRIS_results_raw$corr.d.1.13C   <- (IRIS_results_raw$corr.R.1.13C/VPDB_13R -1)*1000
  IRIS_results_raw$corr.d.2.13C   <- (IRIS_results_raw$corr.R.2.13C/VPDB_13R -1)*1000
  
  IRIS_results_raw$corr.d.1.18O   <- (IRIS_results_raw$corr.R.1.18O/VPDB_18R -1)*1000
  IRIS_results_raw$corr.d.2.18O   <- (IRIS_results_raw$corr.R.2.18O/VPDB_18R -1)*1000
  
  # calculate the propagated standard deviation for the corrected delta values
  # use gaussian error propagation: SD_d = (1,000/R_std)*SD_R
  
  
  IRIS_results_raw$corr.d.1.13C_SD.1 <- (1000/VPDB_13R) * IRIS_results_raw$corr.R.1.13C_SD.1
  IRIS_results_raw$corr.d.1.13C_SD.2 <- (1000/VPDB_13R) * IRIS_results_raw$corr.R.1.13C_SD.2
  IRIS_results_raw$corr.d.2.13C_SD.1 <- (1000/VPDB_13R) * IRIS_results_raw$corr.R.2.13C_SD.1
  IRIS_results_raw$corr.d.2.13C_SD.2 <- (1000/VPDB_13R) * IRIS_results_raw$corr.R.2.13C_SD.2
  
  
  IRIS_results_raw$corr.d.1.18O_SD.1 <- (1000/VPDB_18R) * IRIS_results_raw$corr.R.1.18O_SD.1
  IRIS_results_raw$corr.d.1.18O_SD.2 <- (1000/VPDB_18R) * IRIS_results_raw$corr.R.1.18O_SD.2
  IRIS_results_raw$corr.d.2.18O_SD.1 <- (1000/VPDB_18R) * IRIS_results_raw$corr.R.2.18O_SD.1
  IRIS_results_raw$corr.d.2.18O_SD.2 <- (1000/VPDB_18R) * IRIS_results_raw$corr.R.2.18O_SD.2
  
  return(IRIS_results_raw)
}

#-------------------------------------------------------------------------------
### function to generate the results .xlsx-file ###
#-------------------------------------------------------------------------------

results_xlsx <- function(){
  p_ind                  <- grep(S, IRIS_results$sample)
  samples_results_export <- data.frame("sample_ID"  = IRIS_results[p_ind,1],
                                       "CO2_content" = IRIS_results_original[p_ind,2],
                                       "SD" = IRIS_results_original[p_ind,3],
                                       "CO2_concentration" = IRIS_results_original[p_ind,4],
                                       "SD" = IRIS_results_original[p_ind,5],
                                       "d13C" = IRIS_results_original[p_ind,6],
                                       "SD" = IRIS_results_original[p_ind,7],
                                       "d13C_corr" = IRIS_results_raw$corr.d.2.13C[p_ind],
                                       "SD_corr" = IRIS_results_raw$corr.d.2.13C_SD.2[p_ind],
                                       "d18O" = IRIS_results_original[p_ind,10],
                                       "SD" = IRIS_results_original[p_ind,11],
                                       "d18O_corr" = IRIS_results_raw$corr.d.2.18O[p_ind],
                                       "SD_corr" = IRIS_results_raw$corr.d.2.18O_SD.2[p_ind])
  
  p_ind              <- grep(RM1, IRIS_results$sample)
  rm1_results_export <- data.frame("sample_ID"  = IRIS_results[p_ind,1],
                                   "CO2_content" = IRIS_results_original[p_ind,2],
                                   "SD" = IRIS_results_original[p_ind,3],
                                   "CO2_concentration" = IRIS_results_original[p_ind,4],
                                   "SD" = IRIS_results_original[p_ind,5],
                                   "d13C_orig" = IRIS_results_original[p_ind,6],
                                   "SD" = IRIS_results_original[p_ind,7],
                                   "d13C" = IRIS_results[p_ind,6],
                                   "SD" = IRIS_results[p_ind,7],
                                   "d18O_orig" = IRIS_results_original[p_ind,10],
                                   "SD" = IRIS_results_original[p_ind,11],
                                   "d18O" = IRIS_results[p_ind,10],
                                   "SD" = IRIS_results[p_ind,11])
  
  p_ind              <- grep(RM2, IRIS_results$sample)
  rm2_results_export <- data.frame("sample_ID"  = IRIS_results[p_ind,1],
                                   "CO2_content" = IRIS_results_original[p_ind,2],
                                   "SD" = IRIS_results_original[p_ind,3],
                                   "CO2_concentration" = IRIS_results_original[p_ind,4],
                                   "SD" = IRIS_results_original[p_ind,5],
                                   "d13C_orig" = IRIS_results_original[p_ind,6],
                                   "SD" = IRIS_results_original[p_ind,7],
                                   "d13C" = IRIS_results[p_ind,6],
                                   "SD" = IRIS_results[p_ind,7],
                                   "d18O_orig" = IRIS_results_original[p_ind,10],
                                   "SD" = IRIS_results_original[p_ind,11],
                                   "d18O" = IRIS_results[p_ind,10],
                                   "SD" = IRIS_results[p_ind,11])
  
  p_ind              <- grep(RM3, IRIS_results$sample)
  rm3_results_export <- data.frame("sample_ID"  = IRIS_results[p_ind,1],
                                   "CO2_content" = IRIS_results_original[p_ind,2],
                                   "SD" = IRIS_results_original[p_ind,3],
                                   "CO2_concentration" = IRIS_results_original[p_ind,4],
                                   "SD" = IRIS_results_original[p_ind,5],
                                   "d13C_orig" = IRIS_results_original[p_ind,6],
                                   "SD" = IRIS_results_original[p_ind,7],
                                   "d13C" = IRIS_results[p_ind,6],
                                   "SD" = IRIS_results[p_ind,7],
                                   "d18O_orig" = IRIS_results_original[p_ind,10],
                                   "SD" = IRIS_results_original[p_ind,11],
                                   "d18O" = IRIS_results[p_ind,10],
                                   "SD" = IRIS_results[p_ind,11])
  
  stds_a <- NA
  stds_b <- NA
  
  for(i in 1: nrow(corr_coeffs[[1]])){
    stds_a[i] <- 2*i-1
    stds_b[i] <- 2*i
  }
  
  headerStyle1 <- createStyle(fontSize = 11, fontName = "Calibri", textDecoration = "bold",
                              fgFill = "lightskyblue4", fontColour = "white", halign = "CENTER", valign = "CENTER")
  headerStyle2 <- createStyle(fontSize = 11, fontName = "Calibri", textDecoration = "bold",
                              fgFill = "lightskyblue4", fontColour = "white", halign = "CENTER", valign = "CENTER",
                              border = "Bottom", borderStyle = "thin")
  
  bodystyle1 <- createStyle(fontSize = 11, fontName = "Calibri", fgFill = "seashell", fontColour = "black", textDecoration = "bold")
  bodystyle2 <- createStyle(fontSize = 11, fontName = "Calibri", fgFill = "white", fontColour = "black", numFmt = "0.000")
  bodystyle3 <- createStyle(fontSize = 11, fontName = "Calibri", fgFill = "seashell", fontColour = "black", numFmt = "0.000")
  bodystyle4 <- createStyle(fontSize = 11, fontName = "Calibri", fgFill = "seashell", fontColour = "black", textDecoration = "bold", halign = "CENTER")
  bodystyle5 <- createStyle(fontSize = 11, fontName = "Calibri", fgFill = "white", fontColour = "black", numFmt = "0.000000000000")
  bodystyle6 <- createStyle(fontSize = 11, fontName = "Calibri", fgFill = "seashell", fontColour = "black", numFmt = "0.000000000000")
  wrap_style <- createStyle(wrapText = TRUE)
  
  
  wb <- createWorkbook()
  addWorksheet(wb, "Standards")
  addWorksheet(wb, "Samples")
  addWorksheet(wb, "Correction Coefficients")
  
  
  #Standards
  mergeCells(wb, "Standards", cols = 1, rows = 1:3)
  mergeCells(wb, "Standards", cols = 6:9, rows = 1)
  mergeCells(wb, "Standards", cols = 10:13, rows = 1)
  mergeCells(wb, "Standards", cols = 2:3, rows = 1)
  mergeCells(wb, "Standards", cols = 4:5, rows = 1)
  mergeCells(wb, "Standards", cols = 6:7, rows = 2)
  mergeCells(wb, "Standards", cols = 8:9, rows = 2)
  mergeCells(wb, "Standards", cols = 10:11, rows = 2)
  mergeCells(wb, "Standards", cols = 12:13, rows = 2)
  
  writeData(wb, "Standards", x = "Sample ID",               startCol = 1, startRow = 1)
  writeData(wb, "Standards", x = "δ¹³C [‰ VPDB]",           startCol = 6, startRow = 1)
  writeData(wb, "Standards", x = "δ¹⁸O [‰ VPDB]",           startCol = 10, startRow = 1)
  writeData(wb, "Standards", x = "CO₂ content [μl]",        startCol = 2, startRow = 1)
  writeData(wb, "Standards", x = "CO₂ concentration [ppm]", startCol = 4, startRow = 1)
  writeData(wb, "Standards", x = "original",                startCol = 6, startRow = 2)
  writeData(wb, "Standards", x = "used for calibration",    startCol = 8, startRow = 2)
  writeData(wb, "Standards", x = "original",                startCol = 10, startRow = 2)
  writeData(wb, "Standards", x = "used for calibration",    startCol = 12, startRow = 2)
  writeData(wb, "Standards", x = t(data.frame(c("mean","1 SD","mean","1 SD","mean","1 SD","mean","1 SD","mean","1 SD","mean","1 SD"))), 
            startCol = 2, startRow = 3, colNames = FALSE, rowNames = FALSE)
  
  writeData(wb, "Standards", rm1_results_export, colNames = FALSE, rowNames = FALSE, keepNA = TRUE, startCol = 1, startRow = 4)
  writeData(wb, "Standards", rm2_results_export, colNames = FALSE, rowNames = FALSE, keepNA = TRUE, startCol = 1, startRow = (5 + 1*nrow(rm1_results_export)))
  writeData(wb, "Standards", rm3_results_export, colNames = FALSE, rowNames = FALSE, keepNA = TRUE, startCol = 1, startRow = (6 + 2*nrow(rm1_results_export)))
  
  addStyle(wb, "Standards", style = headerStyle1, rows = 1:2, cols = 2:13, gridExpand = TRUE)
  addStyle(wb, "Standards", style = headerStyle2, rows = 1:3, cols = 1, gridExpand = TRUE)
  addStyle(wb, "Standards", style = headerStyle2, rows = 3, cols = 2:13, gridExpand = TRUE)
  
  addStyle(wb, "Standards", style = bodystyle1, rows = 4:(3*nrow(rm1_results_export)+5), cols = 1, gridExpand = TRUE)
  addStyle(wb, "Standards", style = bodystyle2, rows = 4:(3*nrow(rm1_results_export)+5), cols = c(2,3,6,7,10,11), gridExpand = TRUE)
  addStyle(wb, "Standards", style = bodystyle3, rows = 4:(3*nrow(rm1_results_export)+5), cols = c(4,5,8,9,12,13), gridExpand = TRUE)
  
  setColWidths(wb, "Standards", cols = 2:13, widths = 12)
  setColWidths(wb, "Standards", cols = 1, widths = 14)

  
  #Samples
  mergeCells(wb, "Samples", cols = 1, rows = 1:3)
  mergeCells(wb, "Samples", cols = 6:9, rows = 1)
  mergeCells(wb, "Samples", cols = 10:13, rows = 1)
  mergeCells(wb, "Samples", cols = 2:3, rows = 1)
  mergeCells(wb, "Samples", cols = 4:5, rows = 1)
  mergeCells(wb, "Samples", cols = 6:7, rows = 2)
  mergeCells(wb, "Samples", cols = 8:9, rows = 2)
  mergeCells(wb, "Samples", cols = 10:11, rows = 2)
  mergeCells(wb, "Samples", cols = 12:13, rows = 2)
  
  writeData(wb, "Samples", x = "Sample ID",               startCol = 1, startRow = 1)
  writeData(wb, "Samples", x = "δ¹³C [‰ VPDB]",           startCol = 6, startRow = 1)
  writeData(wb, "Samples", x = "δ¹⁸O [‰ VPDB]",           startCol = 10, startRow = 1)
  writeData(wb, "Samples", x = "CO₂ content [μl]",        startCol = 2, startRow = 1)
  writeData(wb, "Samples", x = "CO₂ concentration [ppm]", startCol = 4, startRow = 1)
  writeData(wb, "Samples", x = "original",                startCol = 6, startRow = 2)
  writeData(wb, "Samples", x = "calibrated",              startCol = 8, startRow = 2)
  writeData(wb, "Samples", x = "original",                startCol = 10, startRow = 2)
  writeData(wb, "Samples", x = "calibrated",              startCol = 12, startRow = 2)
  writeData(wb, "Samples", x = t(data.frame(c("mean","1 SD","mean","1 SD","mean","1 SD","mean","1 SD","mean","1 SD","mean","1 SD"))), 
            startCol = 2, startRow = 3, colNames = FALSE, rowNames = FALSE)
  
  writeData(wb, "Samples", samples_results_export, colNames = FALSE, rowNames = FALSE, keepNA = TRUE, startCol = 1, startRow = 4)
  
  addStyle(wb, "Samples", style = headerStyle1, rows = 1:2, cols = 2:13, gridExpand = TRUE)
  addStyle(wb, "Samples", style = headerStyle2, rows = 1:3, cols = 1, gridExpand = TRUE)
  addStyle(wb, "Samples", style = headerStyle2, rows = 3, cols = 2:13, gridExpand = TRUE)
  
  addStyle(wb, "Samples", style = bodystyle1, rows = 4:(nrow(samples_results_export)+3), cols = 1, gridExpand = TRUE)
  addStyle(wb, "Samples", style = bodystyle2, rows = 4:(nrow(samples_results_export)+3), cols = c(2,3,6,7,10,11), gridExpand = TRUE)
  addStyle(wb, "Samples", style = bodystyle3, rows = 4:(nrow(samples_results_export)+3), cols = c(4,5,8,9,12,13), gridExpand = TRUE)
  
  setColWidths(wb, "Samples", cols = 2:13, widths = 12)
  setColWidths(wb, "Samples", cols = 1, widths = 14)
  
  
  #Correction Coefficients
  mergeCells(wb, "Correction Coefficients", cols = 1, rows = 1:3)
  mergeCells(wb, "Correction Coefficients", cols = 2, rows = 1:3)
  mergeCells(wb, "Correction Coefficients", cols = 3:7, rows = 1)
  mergeCells(wb, "Correction Coefficients", cols = 8:12, rows = 1)
  mergeCells(wb, "Correction Coefficients", cols = 3:4, rows = 2)
  mergeCells(wb, "Correction Coefficients", cols = 5:6, rows = 2)
  mergeCells(wb, "Correction Coefficients", cols = 8:9, rows = 2)
  mergeCells(wb, "Correction Coefficients", cols = 10:11, rows = 2)
  
  writeData(wb, "Correction Coefficients", x = "Index of \nStandard \nBracket",      startCol = 1, startRow = 1)
  writeData(wb, "Correction Coefficients", x = "Indices of \nAssociated \nStandard Sets",  startCol = 2, startRow = 1)
  writeData(wb, "Correction Coefficients", x = "¹³C",                     startCol = 3, startRow = 1)
  writeData(wb, "Correction Coefficients", x = "¹⁸O",                     startCol = 8, startRow = 1)
  writeData(wb, "Correction Coefficients", x = "slope",                   startCol = 3, startRow = 2)
  writeData(wb, "Correction Coefficients", x = "y-intercept",             startCol = 5, startRow = 2)
  writeData(wb, "Correction Coefficients", x = "R²",                      startCol = 7, startRow = 2)
  writeData(wb, "Correction Coefficients", x = "slope",                   startCol = 8, startRow = 2)
  writeData(wb, "Correction Coefficients", x = "y-interept",              startCol = 10, startRow = 2)
  writeData(wb, "Correction Coefficients", x = "R²",                      startCol = 12, startRow = 2)
  writeData(wb, "Correction Coefficients", x = t(data.frame(c("mean","1 SE","mean","1 SE","","mean","1 SE","mean","1 SE",""))), 
            startCol = 3, startRow = 3, colNames = FALSE, rowNames = FALSE)
  
  writeData(wb, "Correction Coefficients", 1:nrow(corr_coeffs[[1]]), startCol = 1, startRow = 4, keepNA = TRUE)
  writeData(wb, "Correction Coefficients", paste(stds_a, ",",stds_b), startCol = 2, startRow = 4, keepNA = TRUE)
  writeData(wb, "Correction Coefficients", corr_coeffs[[1]][,6],  startCol = 3, startRow = 4, keepNA = TRUE)
  writeData(wb, "Correction Coefficients", corr_coeffs[[1]][,18], startCol = 4, startRow = 4, keepNA = TRUE)
  writeData(wb, "Correction Coefficients", corr_coeffs[[1]][,5],  startCol = 5, startRow = 4, keepNA = TRUE)
  writeData(wb, "Correction Coefficients", corr_coeffs[[1]][,17], startCol = 6, startRow = 4, keepNA = TRUE)
  writeData(wb, "Correction Coefficients", corr_coeffs[[1]][,9],  startCol = 7, startRow = 4, keepNA = TRUE)
  writeData(wb, "Correction Coefficients", corr_coeffs[[1]][,8],  startCol = 8, startRow = 4, keepNA = TRUE)
  writeData(wb, "Correction Coefficients", corr_coeffs[[1]][,20], startCol = 9, startRow = 4, keepNA = TRUE)
  writeData(wb, "Correction Coefficients", corr_coeffs[[1]][,7],  startCol = 10, startRow = 4, keepNA = TRUE)
  writeData(wb, "Correction Coefficients", corr_coeffs[[1]][,19], startCol = 11, startRow = 4, keepNA = TRUE)
  writeData(wb, "Correction Coefficients", corr_coeffs[[1]][,12], startCol = 12, startRow = 4, keepNA = TRUE)
  
  addStyle(wb, "Correction Coefficients", style = headerStyle1, rows = 1:2, cols = 2:12, gridExpand = TRUE)
  addStyle(wb, "Correction Coefficients", style = headerStyle2, rows = 1:3, cols = 1, gridExpand = TRUE)
  addStyle(wb, "Correction Coefficients", style = headerStyle2, rows = 3, cols = 2:12, gridExpand = TRUE)
  addStyle(wb, "Correction Coefficients", style = wrap_style, rows = 1, cols = 1, stack = TRUE)
  addStyle(wb, "Correction Coefficients", style = wrap_style, rows = 1, cols = 2, stack = TRUE)
  
  addStyle(wb, "Correction Coefficients", style = bodystyle4, rows = 4:(nrow(corr_coeffs[[1]])+3), cols = 1:2, gridExpand = TRUE)
  addStyle(wb, "Correction Coefficients", style = bodystyle5, rows = 4:(nrow(corr_coeffs[[1]])+3), cols = c(3,4,7,10,11), gridExpand = TRUE)
  addStyle(wb, "Correction Coefficients", style = bodystyle6, rows = 4:(nrow(corr_coeffs[[1]])+3), cols = c(5,6,8,9,12), gridExpand = TRUE)
  
  setColWidths(wb, "Correction Coefficients", cols = 2:12, widths = 17)
  
  
  saveWorkbook(wb, paste(filename, "_results.xlsx"), overwrite = TRUE)
}

#-------------------------------------------------------------------------------
### plotting
#-------------------------------------------------------------------------------
### plot the sample measurement results ###
#-------------------------------------------------------------------------------

plot_S_meas_results <- function(S, IRIS_results, limit) {
  
  p_ind     <- grep(S, IRIS_results$sample)
  p_ind_below_limit <- which(IRIS_results$co2_ul[p_ind] < limit)
  x <- 1:length(p_ind)
  
  ylim_CO2 <- c(0,max(IRIS_results[p_ind, 2]+IRIS_results[p_ind, 3], na.rm = TRUE))
  
  ylim_13C <- c(min(IRIS_results[p_ind, 6]-IRIS_results[p_ind, 7], na.rm = TRUE),
                max(IRIS_results[p_ind, 6]+IRIS_results[p_ind, 7], na.rm = TRUE))
  
  ylim_18O <- c(min(IRIS_results[p_ind, 10]-IRIS_results[p_ind, 11], na.rm = TRUE),
                max(IRIS_results[p_ind, 10]+IRIS_results[p_ind, 11], na.rm = TRUE))
  
  lab_CO2  <- pretty(ylim_CO2)
  lab_13C  <- pretty(ylim_13C)
  lab_18O  <- pretty(ylim_18O)
  
  mar       <- c(0.5, 8, 0.5, 0)
  lwd       <- 2
  cex.lab   <- 2
  cex.axis  <- 2
  cex       <- 1.5
  tck       <- 0.04
  cex.main  <- 2
  line_y    <- 5.5
  
  
  x11(width = 8, height = 7, title = "Sample Measurement Results")
  layout(matrix(c(1, 2, 3), ncol = 1), heights = c(3, 3, 1.5))
  
  par(mar = mar, oma = c(8, 0.5, 4, 1.5))
  errbar(x = x, y = IRIS_results[p_ind, 10],
         yplus = IRIS_results[p_ind, 10] + IRIS_results[p_ind, 11],
         yminus = IRIS_results[p_ind, 10] - IRIS_results[p_ind, 11],
         ylim = ylim_18O, axes = F, pch = 16, cex = cex, lwd = lwd, col = "steelblue", errbar.col = "steelblue", xlab = "", ylab = "")
  axis(1, at = x, labels = F, las = 2, tck = tck)
  axis(2, at = lab_18O, cex.axis = cex.axis, las = 2, tck = tck)
  axis(3, at = x, labels = F, las = 2, tck = tck)
  axis(4, at = lab_18O, labels = F, cex.axis = cex.axis, las = 2, tck = tck)
  box( which = "plot", lty = "solid", lwd = 2)
  title(ylab = expression(paste(delta^18*O, " [", "\u2030"," VPDB]")), line=line_y, cex.lab=cex.lab)
  
  par(mar = mar)
  errbar(x = x, y = IRIS_results[p_ind, 6],
         yplus = IRIS_results[p_ind, 6] + IRIS_results[p_ind, 7],
         yminus = IRIS_results[p_ind, 6] - IRIS_results[p_ind, 7],
         ylim = ylim_13C, axes = F, pch = 16, cex = cex, lwd = lwd, col = "firebrick", errbar.col = "firebrick", xlab = "", ylab = "")
  axis(1, at = x, labels = F, las = 2, tck = tck)
  axis(2, at = lab_13C, cex.axis = cex.axis, las = 2, tck = tck)
  axis(3, at = x, labels = F, las = 2, tck = tck)
  axis(4, at = lab_13C, labels = F, cex.axis = cex.axis, las = 2, tck = tck)
  box( which = "plot", lty = "solid", lwd = 2)
  title(ylab = expression(paste(delta^13*C, " [", "\u2030"," VPDB]")), line=line_y, cex.lab=cex.lab)
  
  par(mar = mar)
  errbar(x = x, y = IRIS_results[p_ind, 2],
         yplus = IRIS_results[p_ind, 2] + IRIS_results[p_ind, 3],
         yminus = IRIS_results[p_ind, 2] - IRIS_results[p_ind, 3],
         panel.first = abline(h = limit, col = "firebrick", lwd = lwd, lty = 5),
         ylim = ylim_CO2, axes = F, pch = 16, cex = cex, lwd = lwd, col = "black", errbar.col = "black", xlab = "", ylab = "")
  axis(1, at = x, labels = IRIS_results$sample[p_ind], cex.axis = cex.axis-0.4, las = 2, tck = tck*2)
  axis(2, at = lab_CO2, cex.axis = cex.axis, las = 2, tck = tck*2)
  axis(3, at = x, labels = F, las = 2, tck = tck*2)
  axis(4, at = lab_CO2, labels = F, cex.axis = cex.axis, las = 2, tck = tck*2)
  box( which = "plot", lty = "solid", lwd = 2)
  title(ylab = expression(paste(CO[2], " [", mu, "l", "]")), line=line_y, cex.lab=cex.lab)
  
  par(fig = c(0, 1, 0, 1), oma = c(0, 0, 0, 0), mar = c(0, 0, 0, 0), new = TRUE)
  plot(0, 0, pch = NA)
  legend("bottom",legend = c(expression(paste("V(", CO[2], ") \u00B1"," 1 SD")),
                             expression(paste(delta^13*C, " \u00B1"," 1 SD")),
                             expression(paste(delta^18*O, " \u00B1"," 1 SD"))),
         col = c("black","firebrick", "steelblue"), lwd = 5, xpd = TRUE, horiz = TRUE, cex = cex+0.3, seg.len=0.5, bty = "n", text.width = 0.4)
  mtext("Sample Measurement Results", side = 3, line = -3.2, outer = TRUE, cex = cex)
  
  plot_save <- recordPlot()
  
  results <- list()
  results[[1]] <- x
  results[[2]] <- ylim_CO2
  results[[3]] <- p_ind
  results[[4]] <- plot_save
  return(results)
  
}

#-------------------------------------------------------------------------------
### plot the standard measurement results ###
#-------------------------------------------------------------------------------

plot_RM_meas_results <- function(RM1, RM2, RM3, IRIS_results, limit) {
  RM1_ind             <- grep(RM1, IRIS_results$sample)
  RM2_ind             <- grep(RM2, IRIS_results$sample)
  RM3_ind             <- grep(RM3, IRIS_results$sample)
  
  RM1_ind_below_limit <- which(IRIS_results$co2_ul[RM1_ind] < limit)
  RM2_ind_below_limit <- which(IRIS_results$co2_ul[RM2_ind] < limit)
  RM3_ind_below_limit <- which(IRIS_results$co2_ul[RM3_ind] < limit)
  
  x <- 1:length(RM1_ind)
  
  RM1_CO2_lim <- c(0, max(IRIS_results[RM1_ind, 2]+IRIS_results[RM1_ind, 3], na.rm = TRUE))
  RM2_CO2_lim <- c(0, max(IRIS_results[RM2_ind, 2]+IRIS_results[RM2_ind, 3], na.rm = TRUE))
  RM3_CO2_lim <- c(0, max(IRIS_results[RM3_ind, 2]+IRIS_results[RM3_ind, 3], na.rm = TRUE))
  
  RM1_13C_lit  <- (RM1_R_13C_lit/VPDB_13R-1)*1000
  RM1_13C_mean <- mean(IRIS_results[IRIS_results$sample == RM1 & IRIS_results$co2_ul > limit,6], na.rm = TRUE)
  RM1_13C_sd   <- 2*sd(IRIS_results[IRIS_results$sample == RM1 & IRIS_results$co2_ul > limit,6], na.rm = TRUE)
  RM1_13C_lim  <- c(min(c((IRIS_results[RM1_ind,6]-IRIS_results[RM1_ind,7]), RM1_13C_lit,
                          RM1_13C_mean-RM1_13C_sd), na.rm = TRUE),
                    max(c((IRIS_results[RM1_ind,6]+IRIS_results[RM1_ind,7]), RM1_13C_lit,
                          RM1_13C_mean+RM1_13C_sd), na.rm = TRUE))
  
  RM2_13C_lit  <- (RM2_R_13C_lit/VPDB_13R-1)*1000
  RM2_13C_mean <- mean(IRIS_results[IRIS_results$sample == RM2 & IRIS_results$co2_ul > limit,6], na.rm = TRUE)
  RM2_13C_sd   <- 2*sd(IRIS_results[IRIS_results$sample == RM2 & IRIS_results$co2_ul > limit,6], na.rm = TRUE)
  RM2_13C_lim  <- c(min(c((IRIS_results[RM2_ind,6]-IRIS_results[RM2_ind,7]), RM2_13C_lit,
                          RM2_13C_mean-RM2_13C_sd), na.rm = TRUE),
                    max(c((IRIS_results[RM2_ind,6]+IRIS_results[RM2_ind,7]), RM2_13C_lit,
                          RM2_13C_mean+RM2_13C_sd), na.rm = TRUE))
  
  RM3_13C_lit  <- (RM3_R_13C_lit/VPDB_13R-1)*1000
  RM3_13C_mean <- mean(IRIS_results[IRIS_results$sample == RM3 & IRIS_results$co2_ul > limit,6], na.rm = TRUE)
  RM3_13C_sd   <- 2*sd(IRIS_results[IRIS_results$sample == RM3 & IRIS_results$co2_ul > limit,6], na.rm = TRUE)
  RM3_13C_lim  <- c(min(c((IRIS_results[RM3_ind,6]-IRIS_results[RM3_ind,7]), RM3_13C_lit,
                          RM3_13C_mean-RM3_13C_sd), na.rm = TRUE),
                    max(c((IRIS_results[RM3_ind,6]+IRIS_results[RM3_ind,7]), RM3_13C_lit,
                          RM3_13C_mean+RM3_13C_sd), na.rm = TRUE))
  
  RM1_18O_lit  <- (RM1_R_18O_lit/VPDB_18R-1)*1000
  RM1_18O_mean <- mean(IRIS_results[IRIS_results$sample == RM1 & IRIS_results$co2_ul > limit,10], na.rm = TRUE)
  RM1_18O_sd   <- 2*sd(IRIS_results[IRIS_results$sample == RM1 & IRIS_results$co2_ul > limit,10], na.rm = TRUE)
  RM1_18O_lim  <- c(min(c((IRIS_results[RM1_ind,10]-IRIS_results[RM1_ind,11]), RM1_18O_lit,
                          RM1_18O_mean-RM1_18O_sd), na.rm = TRUE),
                    max(c((IRIS_results[RM1_ind,10]+IRIS_results[RM1_ind,11]), RM1_18O_lit,
                          RM1_18O_mean+RM1_18O_sd), na.rm = TRUE))
  
  RM2_18O_lit  <- (RM2_R_18O_lit/VPDB_18R-1)*1000
  RM2_18O_mean <- mean(IRIS_results[IRIS_results$sample == RM2 & IRIS_results$co2_ul > limit,10], na.rm = TRUE)
  RM2_18O_sd   <- 2*sd(IRIS_results[IRIS_results$sample == RM2 & IRIS_results$co2_ul > limit,10], na.rm = TRUE)
  RM2_18O_lim  <- c(min(c((IRIS_results[RM2_ind,10]-IRIS_results[RM2_ind,11]), RM2_18O_lit,
                          RM2_18O_mean-RM2_18O_sd), na.rm = TRUE),
                    max(c((IRIS_results[RM2_ind,10]+IRIS_results[RM2_ind,11]), RM2_18O_lit,
                          RM2_18O_mean+RM2_18O_sd), na.rm = TRUE))
  
  RM3_18O_lit  <- (RM3_R_18O_lit/VPDB_18R-1)*1000
  RM3_18O_mean <- mean(IRIS_results[IRIS_results$sample == RM3 & IRIS_results$co2_ul > limit,10], na.rm = TRUE)
  RM3_18O_sd   <- 2*sd(IRIS_results[IRIS_results$sample == RM3 & IRIS_results$co2_ul > limit,10], na.rm = TRUE)
  RM3_18O_lim  <- c(min(c((IRIS_results[RM3_ind,10]-IRIS_results[RM3_ind,11]), RM3_18O_lit,
                          RM3_18O_mean-RM3_18O_sd), na.rm = TRUE),
                    max(c((IRIS_results[RM3_ind,10]+IRIS_results[RM3_ind,11]), RM3_18O_lit,
                          RM3_18O_mean+RM3_18O_sd), na.rm = TRUE))
  
  RM1_lab_CO2  <- pretty(RM1_CO2_lim)
  RM2_lab_CO2  <- pretty(RM2_CO2_lim)
  RM3_lab_CO2  <- pretty(RM3_CO2_lim)
  
  RM1_lab_13C  <- pretty(RM1_13C_lim)
  RM2_lab_13C  <- pretty(RM2_13C_lim)
  RM3_lab_13C  <- pretty(RM3_13C_lim)
  
  RM1_lab_18O  <- pretty(RM1_18O_lim)
  RM2_lab_18O  <- pretty(RM2_18O_lim)
  RM3_lab_18O  <- pretty(RM3_18O_lim)
  
  
  mar_l     <- c(0.5, 8, 0.5, 0)
  mar_r     <- c(0.5, 8, 0.5, 0)
  lwd       <- 2
  cex.lab   <- 2
  cex.axis  <- 2
  cex       <- 1.5
  tck       <- 0.04
  cex.main  <- 2
  line_y    <- 5.5
  
  
  x11(width = 13, height = 7, title = "Standard Measurement Results")
  layout(matrix(c(1, 2, 3, 4, 5, 6, 7, 8, 9), ncol = 3), heights = c(3, 3, 1.5, 3, 3, 1.5, 3, 3, 1.5))
  
  par(mar = mar_l, oma = c(6, 0.5, 6, 1.5))
  errbar(x = x, y = IRIS_results[RM1_ind, 10],
         yplus = IRIS_results[RM1_ind,10] + IRIS_results[RM1_ind,11],
         yminus = IRIS_results[RM1_ind,10] - IRIS_results[RM1_ind,11],
         panel.first = c(abline(h = RM1_18O_lit, col = "darkgreen", lwd = lwd, lty = 5),
                         abline(h = RM1_18O_mean, col = "darkgrey", lwd = lwd),
                         abline(h = RM1_18O_mean + RM1_18O_sd, col = "darkgrey", lwd = lwd, lty = 5),
                         abline(h = RM1_18O_mean - RM1_18O_sd, col = "darkgrey", lwd = lwd, lty = 5)),
         ylim = RM1_18O_lim, axes = F, pch = 16, cex.lab = cex.lab, cex = cex, lwd = lwd, col = "steelblue", errbar.col = "steelblue", xlab = RM1, ylab = "")
  axis(1, at = x, labels = F, las = 2, tck = tck)
  axis(2, at = RM1_lab_18O, cex.axis = cex.axis, las = 2, tck = tck)
  axis(3, at = x, labels = F, las = 2, tck = tck)
  axis(4, at = RM1_lab_18O, labels = F, cex.axis = cex.axis, las = 2, tck = tck)
  box( which = "plot", lty = "solid", lwd = 2)
  title(ylab = expression(paste(delta^18*O, " [", "\u2030"," VPDB]")), line=line_y, cex.lab=cex.lab)
  mtext(RM1, side = 3, line = 0.5, cex = cex-0.2)
  
  par(mar = mar_l)
  errbar(x = x, y = IRIS_results[RM1_ind, 6],
         yplus = IRIS_results[RM1_ind,6] + IRIS_results[RM1_ind,7],
         yminus = IRIS_results[RM1_ind,6] - IRIS_results[RM1_ind,7],
         panel.first = c(abline(h = RM1_13C_lit, col = "darkgreen", lwd = lwd, lty = 5),
                         abline(h = RM1_13C_mean, col = "darkgrey", lwd = lwd),
                         abline(h = RM1_13C_mean + RM1_13C_sd, col = "darkgrey", lwd = lwd, lty = 5),
                         abline(h = RM1_13C_mean - RM1_13C_sd, col = "darkgrey", lwd = lwd, lty = 5)),
         ylim = RM1_13C_lim, axes = F, pch = 16, cex.lab = cex.lab, cex = cex, lwd = lwd, col = "firebrick", errbar.col = "firebrick", xlab = RM1, ylab = "")
  axis(1, at = x, labels = F, las = 2, tck = tck)
  axis(2, at = RM1_lab_13C, cex.axis = cex.axis, las = 2, tck = tck)
  axis(3, at = x, labels = F, las = 2, tck = tck)
  axis(4, at = RM1_lab_13C, labels = F, cex.axis = cex.axis, las = 2, tck = tck)
  box( which = "plot", lty = "solid", lwd = 2)
  title(ylab = expression(paste(delta^13*C, " [", "\u2030"," VPDB]")), line=line_y, cex.lab=cex.lab)
  
  par(mar = mar_l)
  errbar(x = x, y = IRIS_results[RM1_ind, 2],
         yplus = IRIS_results[RM1_ind, 2] + IRIS_results[RM1_ind, 3],
         yminus = IRIS_results[RM1_ind, 2] - IRIS_results[RM1_ind, 3],
         panel.first = abline(h = limit, col = "firebrick", lwd = lwd, lty = 5),
         ylim = RM1_CO2_lim, axes = F, pch = 16, cex = cex, lwd = lwd, col = "black", errbar.col = "black", xlab = "", ylab = "")
  axis(1, at = x, labels = x, las = 1, cex.axis = cex.axis, tck = tck*2)
  axis(2, at = RM1_lab_CO2, cex.axis = cex.axis, las = 2, tck = tck*2)
  axis(3, at = x, labels = F, las = 2, tck = tck*2)
  axis(4, at = RM1_lab_CO2, labels = F, cex.axis = cex.axis, las = 2, tck = tck*2)
  box( which = "plot", lty = "solid", lwd = 2)
  title(ylab = expression(paste(CO[2], " [", mu, "l", "]")), line=line_y, cex.lab=cex.lab)
  
  par(mar = mar_r)
  errbar(x = x, y = IRIS_results[RM2_ind, 10],
         yplus = IRIS_results[RM2_ind,10] + IRIS_results[RM2_ind,11],
         yminus = IRIS_results[RM2_ind,10] - IRIS_results[RM2_ind,11],
         panel.first = c(abline(h = RM2_18O_lit, col = "darkgreen", lwd = lwd, lty = 5),
                         abline(h = RM2_18O_mean, col = "darkgrey", lwd = lwd),
                         abline(h = RM2_18O_mean + RM2_18O_sd, col = "darkgrey", lwd = lwd, lty = 5),
                         abline(h = RM2_18O_mean - RM2_18O_sd, col = "darkgrey", lwd = lwd, lty = 5)),
         ylim = RM2_18O_lim, axes = F, pch = 16, cex.lab = cex.lab, cex = cex, lwd = lwd, col = "steelblue", errbar.col = "steelblue", xlab = RM2, ylab = "")
  axis(1, at = x, labels = F, las = 2, tck = tck)
  axis(2, at = RM2_lab_18O, cex.axis = cex.axis, las = 2, tck = tck)
  axis(3, at = x, labels = F, las = 2, tck = tck)
  axis(4, at = RM2_lab_18O, labels = F, cex.axis = cex.axis, las = 2, tck = tck)
  box( which = "plot", lty = "solid", lwd = 2)
  mtext(RM2, side = 3, line = 0.5, cex = cex-0.2)
  
  par(mar = mar_r)
  errbar(x = x, y = IRIS_results[RM2_ind, 6],
         yplus = IRIS_results[RM2_ind,6] + IRIS_results[RM2_ind,7],
         yminus = IRIS_results[RM2_ind,6] - IRIS_results[RM2_ind,7],
         panel.first = c(abline(h = RM2_13C_lit, col = "darkgreen", lwd = lwd, lty = 5),
                         abline(h = RM2_13C_mean, col = "darkgrey", lwd = lwd),
                         abline(h = RM2_13C_mean + RM2_13C_sd, col = "darkgrey", lwd = lwd, lty = 5),
                         abline(h = RM2_13C_mean - RM2_13C_sd, col = "darkgrey", lwd = lwd, lty = 5)),
         ylim = RM2_13C_lim, axes = F, pch = 16, cex.lab = cex.lab, cex = cex, lwd = lwd, col = "firebrick", errbar.col = "firebrick", xlab = RM2, ylab = "")
  axis(1, at = x, labels = F, las = 2, tck = tck)
  axis(2, at = RM2_lab_13C, cex.axis = cex.axis, las = 2, tck = tck)
  axis(3, at = x, labels = F, las = 2, tck = tck)
  axis(4, at = RM2_lab_13C, labels = F, cex.axis = cex.axis, las = 2, tck = tck)
  box( which = "plot", lty = "solid", lwd = 2)
  
  par(mar = mar_r)
  errbar(x = x, y = IRIS_results[RM2_ind, 2],
         yplus = IRIS_results[RM2_ind, 2] + IRIS_results[RM2_ind, 3],
         yminus = IRIS_results[RM2_ind, 2] - IRIS_results[RM2_ind, 3],
         panel.first = abline(h = limit, col = "firebrick", lwd = lwd, lty = 5),
         ylim = RM2_CO2_lim, axes = F, pch = 16, cex = cex, lwd = lwd, col = "black", errbar.col = "black", xlab = "", ylab = "")
  axis(1, at = x, labels = x, las = 1, cex.axis = cex.axis, tck = tck*2)
  axis(2, at = RM2_lab_CO2, cex.axis = cex.axis, las = 2, tck = tck*2)
  axis(3, at = x, labels = F, las = 2, tck = tck*2)
  axis(4, at = RM2_lab_CO2, labels = F, cex.axis = cex.axis, las = 2, tck = tck*2)
  box( which = "plot", lty = "solid", lwd = 2)
  
  par(mar = mar_r)
  errbar(x = x, y = IRIS_results[RM3_ind, 10],
         yplus = IRIS_results[RM3_ind,10] + IRIS_results[RM3_ind,11],
         yminus = IRIS_results[RM3_ind,10] - IRIS_results[RM3_ind,11],
         panel.first = c(abline(h = RM3_18O_lit, col = "darkgreen", lwd = lwd, lty = 5),
                         abline(h = RM3_18O_mean, col = "darkgrey", lwd = lwd),
                         abline(h = RM3_18O_mean + RM3_18O_sd, col = "darkgrey", lwd = lwd, lty = 5),
                         abline(h = RM3_18O_mean - RM3_18O_sd, col = "darkgrey", lwd = lwd, lty = 5)),
         ylim = RM3_18O_lim, axes = F, pch = 16, cex.lab = cex.lab, cex = cex, lwd = lwd, col = "steelblue", errbar.col = "steelblue", xlab = RM3, ylab = "")
  axis(1, at = x, labels = F, las = 2, tck = tck)
  axis(2, at = RM3_lab_18O, cex.axis = cex.axis, las = 2, tck = tck)
  axis(3, at = x, labels = F, las = 2, tck = tck)
  axis(4, at = RM3_lab_18O, labels = F, cex.axis = cex.axis, las = 2, tck = tck)
  box( which = "plot", lty = "solid", lwd = 2)
  mtext(RM3, side = 3, line = 0.5, cex = cex-0.2)
  
  par(mar = mar_r)
  errbar(x = x, y = IRIS_results[RM3_ind, 6],
         yplus = IRIS_results[RM3_ind,6] + IRIS_results[RM3_ind,7],
         yminus = IRIS_results[RM3_ind,6] - IRIS_results[RM3_ind,7],
         panel.first = c(abline(h = RM3_13C_lit, col = "darkgreen", lwd = lwd, lty = 5),
                         abline(h = RM3_13C_mean, col = "darkgrey", lwd = lwd),
                         abline(h = RM3_13C_mean + RM3_13C_sd, col = "darkgrey", lwd = lwd, lty = 5),
                         abline(h = RM3_13C_mean - RM3_13C_sd, col = "darkgrey", lwd = lwd, lty = 5)),
         ylim = RM3_13C_lim, axes = F, pch = 16, cex.lab = cex.lab, cex = cex, lwd = lwd, col = "firebrick", errbar.col = "firebrick", xlab = RM3, ylab = "")
  axis(1, at = x, labels = F, las = 2, tck = tck)
  axis(2, at = RM3_lab_13C, cex.axis = cex.axis, las = 2, tck = tck)
  axis(3, at = x, labels = F, las = 2, tck = tck)
  axis(4, at = RM3_lab_13C, labels = F, cex.axis = cex.axis, las = 2, tck = tck)
  box( which = "plot", lty = "solid", lwd = 2)
  
  par(mar = mar_r)
  errbar(x = x, y = IRIS_results[RM3_ind, 2],
         yplus = IRIS_results[RM3_ind, 2] + IRIS_results[RM3_ind, 3],
         yminus = IRIS_results[RM3_ind, 2] - IRIS_results[RM3_ind, 3],
         panel.first = abline(h = limit, col = "firebrick", lwd = lwd, lty = 5),
         ylim = RM3_CO2_lim, axes = F, pch = 16, cex = cex, lwd = lwd, col = "black", errbar.col = "black", xlab = "", ylab = "")
  axis(1, at = x, labels = x, las = 1, cex.axis = cex.axis, tck = tck*2)
  axis(2, at = RM3_lab_CO2, cex.axis = cex.axis, las = 2, tck = tck*2)
  axis(3, at = x, labels = F, las = 2, tck = tck*2)
  axis(4, at = RM3_lab_CO2, labels = F, cex.axis = cex.axis, las = 2, tck = tck*2)
  box( which = "plot", lty = "solid", lwd = 2)
  
  par(fig = c(0, 1, 0, 1), oma = c(0, 0, 0, 0), mar = c(0, 0, 0, 0), new = TRUE)
  plot(0, 0, pch = NA)
  legend("bottom",legend = c(expression(paste("V(", CO[2], ") \u00B1"," 1 SD")),
                             expression(paste(delta^13*C, " \u00B1"," 1 SD")),
                             expression(paste(delta^18*O, " \u00B1"," 1 SD")),
                             "literature values",
                             expression(paste("mean", " \u00B1"," 2 SD"))),
         col = c("black","firebrick", "steelblue","darkgreen","darkgrey"), lwd = 5, xpd = TRUE, horiz = TRUE, cex = cex+0.3, seg.len=0.5, bty = "n", text.width = 0.25)
  mtext("Standard Measurement Results", side = 3, line = -3, outer = TRUE, cex = cex)
  
  plot_save <- recordPlot()
  
  results <- list()
  results[[1]] <- x
  results[[2]] <- RM1_CO2_lim
  results[[3]] <- RM1_ind
  results[[4]] <- RM2_CO2_lim
  results[[5]] <- RM2_ind
  results[[6]] <- RM3_CO2_lim
  results[[7]] <- RM3_ind
  results[[8]] <- plot_save
  
  return(results)
}

#-------------------------------------------------------------------------------
### plot the corrected sample measurement results ###
#-------------------------------------------------------------------------------

# weighted linear fit
plot_S_meas_corrected_2a <- function(S, IRIS_results, limit) {
  
  p_ind     <- grep(S, IRIS_results$sample)
  x <- 1:length(p_ind)
  
  ylim_13C <- c(min(IRIS_results_raw$corr.d.2.13C[p_ind]-IRIS_results_raw$corr.d.2.13C_SD.2[p_ind], IRIS_results[p_ind, 6]-IRIS_results[p_ind, 7], na.rm = TRUE),
                max(IRIS_results_raw$corr.d.2.13C[p_ind]+IRIS_results_raw$corr.d.2.13C_SD.2[p_ind], IRIS_results[p_ind, 6]+IRIS_results[p_ind, 7], na.rm = TRUE))
  
  ylim_18O <- c(min(IRIS_results_raw$corr.d.2.18O[p_ind]-IRIS_results_raw$corr.d.2.18O_SD.2[p_ind], IRIS_results[p_ind, 10]-IRIS_results[p_ind, 11], na.rm = TRUE),
                max(IRIS_results_raw$corr.d.2.18O[p_ind]+IRIS_results_raw$corr.d.2.18O_SD.2[p_ind], IRIS_results[p_ind, 10]+IRIS_results[p_ind, 11], na.rm = TRUE))
  
  lab_13C  <- pretty(ylim_13C)
  lab_18O  <- pretty(ylim_18O)
  
  mean_d_13C_corr  <- mean(IRIS_results_raw$corr.d.2.13C[p_ind], na.rm = TRUE)
  sd_d_13C_corr    <- sd(IRIS_results_raw$corr.d.2.13C[p_ind], na.rm = TRUE)
  
  mean_d_18O_corr  <- mean(IRIS_results_raw$corr.d.2.18O[p_ind], na.rm = TRUE)
  sd_d_18O_corr    <- sd(IRIS_results_raw$corr.d.2.18O[p_ind], na.rm = TRUE)
  
  
  mar       <- c(0.3, 5.5, 0.3, 0)
  lwd       <- 2
  cex.lab   <- 1.3
  cex.axis  <- 1.1
  cex       <- 1
  tck       <- 0.04
  cex.main  <- 1.3
  line_y    <- 4
  
  
  x11(width = 8, height = 7, title = "Corrected Sample Measurement Results")
  layout(matrix(c(1, 2), ncol = 1), heights = c(3, 3))
  
  par(mar = mar, oma = c(5.8, 0.5, 4, 1))
  errbar(x = x, y = IRIS_results[p_ind, 10],
         yplus = IRIS_results[p_ind, 10] + IRIS_results[p_ind, 11],
         yminus = IRIS_results[p_ind, 10] - IRIS_results[p_ind, 11],
         ylim = ylim_18O, axes = F, pch = 16, cex = cex, lwd = lwd, col = "darkgrey", errbar.col = "darkgrey", xlab = "", ylab = "")
  errbar(x = x, y = IRIS_results_raw$corr.d.2.18O[p_ind],
         yplus = IRIS_results_raw$corr.d.2.18O[p_ind] + IRIS_results_raw$corr.d.2.18O_SD.2[p_ind],
         yminus = IRIS_results_raw$corr.d.2.18O[p_ind] - IRIS_results_raw$corr.d.2.18O_SD.2[p_ind],
         #panel.first = c(abline(h = mean_d_18O_corr, col = "steelblue", lwd = 2),
         #                abline(h = mean_d_18O_corr+sd_d_18O_corr, col = "steelblue", lwd = 2, lty = 5),
         #                abline(h = mean_d_18O_corr-sd_d_18O_corr, col = "steelblue", lwd = 2, lty = 5)),
         ylim = ylim_18O, pch = 16, cex = cex, lwd = lwd, col = "steelblue", errbar.col = "steelblue", xlab = "", ylab = "", add = TRUE)
  axis(1, at = x, labels = F, las = 2, tck = tck)
  axis(2, at = lab_18O, cex.axis = cex.axis+0.2, las = 2, tck = tck)
  axis(3, at = x, labels = F, las = 2, tck = tck)
  axis(4, at = lab_18O, labels = F, cex.axis = cex.axis, las = 2, tck = tck)
  box( which = "plot", lty = "solid", lwd = 2)
  title(ylab = expression(paste(delta^18*O, " [", "\u2030"," VPDB]")), line=line_y, cex.lab=cex.lab)
  
  par(mar = mar)
  errbar(x = x, y = IRIS_results[p_ind, 6],
         yplus = IRIS_results[p_ind, 6] + IRIS_results[p_ind, 7],
         yminus = IRIS_results[p_ind, 6] - IRIS_results[p_ind, 7],
         ylim = ylim_13C, axes = F, pch = 16, cex = cex, lwd = lwd, col = "darkgrey", errbar.col = "darkgrey", xlab = "", ylab = "")
  errbar(x = x, y = IRIS_results_raw$corr.d.2.13C[p_ind],
         yplus = IRIS_results_raw$corr.d.2.13C[p_ind] + IRIS_results_raw$corr.d.2.13C_SD.2[p_ind],
         yminus = IRIS_results_raw$corr.d.2.13C[p_ind] - IRIS_results_raw$corr.d.2.13C_SD.2[p_ind],
         #panel.first = c(abline(h = mean_d_13C_corr, col = "firebrick", lwd = 2),
         #               abline(h = mean_d_13C_corr+sd_d_13C_corr, col = "firebrick", lwd = 2, lty = 5),
         #               abline(h = mean_d_13C_corr-sd_d_13C_corr, col = "firebrick", lwd = 2, lty = 5)),
         ylim = ylim_13C, pch = 16, cex = cex, lwd = lwd, col = "firebrick", errbar.col = "firebrick", xlab = "", ylab = "", add = TRUE)
  axis(1, at = x, labels = IRIS_results$sample[p_ind], las = 2, cex.axis = cex.axis, tck = tck)
  axis(2, at = lab_13C, cex.axis = cex.axis+0.2, las = 2, tck = tck)
  axis(3, at = x, labels = F, las = 2, tck = tck)
  axis(4, at = lab_13C, labels = F, cex.axis = cex.axis, las = 2, tck = tck)
  box( which = "plot", lty = "solid", lwd = 2)
  title(ylab = expression(paste(delta^13*C, " [", "\u2030"," VPDB]")), line=line_y, cex.lab=cex.lab)
  
  par(fig = c(0, 1, 0, 1), oma = c(0, 0, 0, 0), mar = c(0, 0, 0, 0), new = TRUE)
  plot(0, 0, pch = NA)
  legend("bottom",legend = c(expression(paste("raw data", " \u00B1"," 1 SD")),
                             expression(paste("corr. ", delta^13*C, " \u00B1"," 1 SD")),
                             expression(paste("corr. ", delta^18*O, " \u00B1"," 1 SD"))),
         col = c("darkgrey","firebrick", "steelblue"), lwd = 5, xpd = TRUE, horiz = TRUE, cex = cex+0.2, seg.len=0.5, bty = "n")
  mtext("Weighted Corrected Sample Measurement Results", side = 3, line = -2, outer = TRUE, cex = 1.5)
  #mtext(bquote("mean values: " ~ delta^13*C ~ ": " ~ .(round(mean_d_13C_corr,2)) ~ "\u00B1 " ~ .(round(sd_d_13C_corr,2)) ~ "(1 SD), "~ delta^18*O ~ ": " ~ .(round(mean_d_18O_corr,2)) ~ "\u00B1 " ~ .(round(sd_d_18O_corr,2)) ~ "(1 SD)"), line = -3.8, cex = cex+0.2)
  
}

#-------------------------------------------------------------------------------
### plot the linear correction coefficients for all brackets ###
#-------------------------------------------------------------------------------

plot_lin_corr_coeffs_3_RMs <- function() {
  
  reg_coeffs      <- matrix(NA, nrow = nr_brackets, ncol = 20)

  
  for(i in 1:nr_brackets){
    
    #unweighted lm, first 13C, then 18O
    reg_coeffs[i,1:2]   <- summary(linear_regression[[i+1]])$coefficients[1:2]
    reg_coeffs[i,9]     <- summary(linear_regression[[i+1]])$r.squared
    reg_coeffs[i,13:14] <- summary(linear_regression[[i+1]])$coefficients[3:4]
    
    reg_coeffs[i,3:4]   <- summary(linear_regression[[i+(1*nr_brackets+1)]])$coefficients[1:2]
    reg_coeffs[i,10]    <- summary(linear_regression[[i+(1*nr_brackets+1)]])$r.squared
    reg_coeffs[i,15:16] <- summary(linear_regression[[i+(1*nr_brackets+1)]])$coefficients[3:4]
    
    #weighted lm, first 13C, then 18O
    reg_coeffs[i,5:6]   <- summary(linear_regression[[i+(2*nr_brackets+1)]])$coefficients[1:2]
    reg_coeffs[i,11]    <- summary(linear_regression[[i+(2*nr_brackets+1)]])$r.squared
    reg_coeffs[i,17:18] <- summary(linear_regression[[i+(2*nr_brackets+1)]])$coefficients[3:4]
    
    reg_coeffs[i,7:8]   <- summary(linear_regression[[i+(3*nr_brackets+1)]])$coefficients[1:2]
    reg_coeffs[i,12]    <- summary(linear_regression[[i+(3*nr_brackets+1)]])$r.squared
    reg_coeffs[i,19:20] <- summary(linear_regression[[i+(3*nr_brackets+1)]])$coefficients[3:4]
    
  }
  
  
  colnames(reg_coeffs) <- c("unw_c_n", "unw_c_m",
                            "unw_o_n", "unw_o_m",
                            "w_c_n", "w_c_m",
                            "w_o_n", "w_o_m",
                            "unw_c_r2", "unw_o_r2",
                            "w_c_r2", "w_o_r2",
                            "unw_c_n_SE", "unw_c_m_SE",
                            "unw_o_n_SE", "unw_o_m_SE",
                            "w_c_n_SE", "w_c_m_SE",
                            "w_o_n_SE", "w_o_m_SE")
  
  
  reg_coeffs[is.nan(reg_coeffs)] <- NA
  
  n_c_lim <- c(min(reg_coeffs[,1] - reg_coeffs[,13], reg_coeffs[,5] - reg_coeffs[,17], na.rm = TRUE),
               max(reg_coeffs[,1] + reg_coeffs[,13], reg_coeffs[,5] + reg_coeffs[,17], na.rm = TRUE))
  
  m_c_lim <- c(min(reg_coeffs[,2] - reg_coeffs[,14], reg_coeffs[,6] - reg_coeffs[,18], na.rm = TRUE),
               max(reg_coeffs[,2] + reg_coeffs[,14], reg_coeffs[,6] + reg_coeffs[,18], na.rm = TRUE))
  
  r_c_lim <- c(min(reg_coeffs[,9], reg_coeffs[,11], na.rm = TRUE), 1.000)
  
  n_o_lim <- c(min(reg_coeffs[,3] - reg_coeffs[,15], reg_coeffs[,7] - reg_coeffs[,19], na.rm = TRUE),
               max(reg_coeffs[,3] + reg_coeffs[,15], reg_coeffs[,7] + reg_coeffs[,19], na.rm = TRUE))
  
  m_o_lim <- c(min(reg_coeffs[,4] - reg_coeffs[,16], reg_coeffs[,8] - reg_coeffs[,20], na.rm = TRUE),
               max(reg_coeffs[,4] + reg_coeffs[,16], reg_coeffs[,8] + reg_coeffs[,20], na.rm = TRUE))
  
  r_o_lim <- c(min(reg_coeffs[,10], reg_coeffs[,12], na.rm = TRUE), 1.000)
  
  
  lab_c_n  <- pretty(n_c_lim, n = 4)
  lab_c_n  <- lab_c_n[lab_c_n >= n_c_lim[1] & lab_c_n <= n_c_lim[2]]
  lab_c_m  <- pretty(m_c_lim, n = 4)
  lab_c_m  <- lab_c_m[lab_c_m >= m_c_lim[1] & lab_c_m <= m_c_lim[2]]
  lab_c_r  <- pretty(r_c_lim, n = 3)
  lab_c_r  <- lab_c_r[lab_c_r >= r_c_lim[1] & lab_c_r <= r_c_lim[2]]
  
  lab_o_n  <- pretty(n_o_lim, n = 4)
  lab_o_n  <- lab_o_n[lab_o_n >= n_o_lim[1] & lab_o_n <= n_o_lim[2]]
  lab_o_m  <- pretty(m_o_lim, n = 4)
  #lab_o_m  <- lab_o_m[lab_o_m >= m_o_lim[1] & lab_o_m <= m_o_lim[2]]
  lab_o_r  <- pretty(r_o_lim, n = 3)
  lab_o_r  <- lab_o_r[lab_o_r >= r_o_lim[1] & lab_o_r <= r_o_lim[2]]
  
  
  mar_l     <- c(0.5, 11.5, 0.5, 0)
  mar_r     <- c(0.5, 10, 0.5, 1)
  lwd       <- 2
  cex.lab   <- 2.2
  cex.axis  <- 1.8
  cex       <- 2.6
  tck       <- 0.04
  cex.main  <- 2
  line_y    <- 9
  
  
  x <- 1:nr_brackets
  
  x11(width = 10, height = 7, title = "Linear Correction Coefficients")
  layout(matrix(c(1, 2, 3, 4, 5, 6), ncol = 2), heights = c(3, 3, 1.5, 3, 3, 1.5))
  
  par(mar = mar_l, oma = c(5, 0.5, 6, 1.5))
  errbar(x = x, y = reg_coeffs[,6],
         yplus = reg_coeffs[,6] + reg_coeffs[,18],
         yminus = reg_coeffs[,6] - reg_coeffs[,18],
         ylim = m_c_lim, axes = F, type = "b", lwd = lwd, pch = 16, cex = cex, col = "firebrick", errbar.col = "firebrick", ylab = "")
  lines(x = x, y = reg_coeffs[,6], lwd = lwd, col = "firebrick")
  
  title(ylab = "slope", line = line_y, cex.lab = cex.lab)
  mtext(expression(paste(" "^13*C)), side = 3, line = 0.5, cex = cex-1.2)
  axis(1, at = x, labels = F, las = 2, tck = tck)
  axis(2, at = lab_c_m, cex.axis = cex.axis, las = 2, tck = tck)
  axis(3, at = x, labels = F, las = 2, tck = tck)
  axis(4, at = lab_c_m, labels = F, cex.axis = cex.axis, las = 2, tck = tck)
  box( which = "plot", lty = "solid", lwd = 2)
  
  
  par(mar = mar_l)
  errbar(x = x, y = reg_coeffs[,5],
         yplus = reg_coeffs[,5] + reg_coeffs[,17],
         yminus = reg_coeffs[,5] - reg_coeffs[,17],
         ylim = n_c_lim, axes = F, type = "b", lwd = lwd, pch = 16, cex = cex, col = "firebrick", errbar.col = "firebrick", ylab = "")
  lines(x = x, y = reg_coeffs[,5], lwd = lwd, col = "firebrick")
  
  title(ylab = "y-intercept", line = line_y, cex.lab = cex.lab)
  axis(1, at = x, labels = F, las = 2, tck = tck)
  axis(2, at = lab_c_n, cex.axis = cex.axis, las = 2, tck = tck)
  axis(3, at = x, labels = F, las = 2, tck = tck)
  axis(4, at = lab_c_n, labels = F, cex.axis = cex.axis, las = 2, tck = tck)
  box( which = "plot", lty = "solid", lwd = 2)
  
 
  par(mar = mar_l)
  plot(x = x, y = reg_coeffs[,11], ylim = r_c_lim, axes = F, type = "b", lwd = lwd, pch = 16, cex = cex, col = "firebrick", ylab = "")
  
  title(ylab = expression("R"^2), line = line_y, cex.lab=cex.lab)
  axis(1, at = x, labels = x, las = 1, cex.axis = cex.axis, tck = tck*2)
  axis(2, at = lab_c_r, cex.axis = cex.axis, las = 2, tck = tck*2)
  axis(3, at = x, labels = F, las = 2, tck = tck*2)
  axis(4, at = lab_c_r, labels = F, cex.axis = cex.axis, las = 2, tck = tck*2)
  box( which = "plot", lty = "solid", lwd = 2)

  
  par(mar = mar_r)
  errbar(x = x, y = reg_coeffs[,8],
         yplus = reg_coeffs[,8] + reg_coeffs[,20],
         yminus = reg_coeffs[,8] - reg_coeffs[,20],
         ylim = m_o_lim, axes = F, type = "b", lwd = lwd, pch = 16, cex = cex, col = "steelblue", errbar.col = "steelblue", ylab = "")
  lines(x = x, y = reg_coeffs[,8], lwd = lwd, col = "steelblue")
  
  mtext(expression(paste(" "^18*O)), side = 3, line = 0.5, cex = cex-1.2)
  axis(1, at = x, labels = F, las = 2, tck = tck)
  axis(2, at = lab_o_m, cex.axis = cex.axis, las = 2, tck = tck)
  axis(3, at = x, labels = F, las = 2, tck = tck)
  axis(4, at = lab_o_m, labels = F, cex.axis = cex.axis, las = 2, tck = tck)
  box( which = "plot", lty = "solid", lwd = 2)
  
  
  par(mar = mar_r)
  errbar(x = x, y = reg_coeffs[,7],
         yplus = reg_coeffs[,7] + reg_coeffs[,19],
         yminus = reg_coeffs[,7] - reg_coeffs[,19],
         ylim = n_o_lim, axes = F, type = "b", lwd = lwd, pch = 16, cex = cex, col = "steelblue", errbar.col = "steelblue", ylab = "")
  lines(x = x, y = reg_coeffs[,7], lwd = lwd, col = "steelblue")
  
  axis(1, at = x, labels = F, las = 2, tck = tck)
  axis(2, at = lab_o_n, cex.axis = cex.axis, las = 2, tck = tck)
  axis(3, at = x, labels = F, las = 2, tck = tck)
  axis(4, at = lab_o_n, labels = F, cex.axis = cex.axis, las = 2, tck = tck)
  box( which = "plot", lty = "solid", lwd = 2)

  
  par(mar = mar_r)
  plot(x = x, y = reg_coeffs[,12], ylim = r_o_lim, axes = F, type = "b", lwd = lwd, pch = 16, cex = cex, col = "steelblue", ylab = "")
  
  axis(1, at = x, labels = x, las = 1, cex.axis = cex.axis, tck = tck*2)
  axis(2, at = lab_o_r, cex.axis = cex.axis, las = 2, tck = tck*2)
  axis(3, at = x, labels = F, las = 2, tck = tck)
  axis(4, at = lab_o_r, labels = F, cex.axis = cex.axis, las = 2, tck = tck*2)
  box( which = "plot", lty = "solid", lwd = 2)

  
  par(fig = c(0, 1, 0, 1), oma = c(0, 0, 0, 0), mar = c(0, 0, 0, 0), new = TRUE)
  plot(0, 0, pch = NA)
  legend("bottom",legend = c(",",
                             expression(paste("weighted lm", " \u00B1"," 1 SE"))),
         col = c("firebrick", "steelblue"), pch = c(16, 16), xpd = TRUE, horiz = TRUE, cex = cex-0.8, bty = "n", line, text.width = c(0.01, 0.45))
  mtext("Linear Regression Coefficients for each Standard Bracket", side = 3, line = -3, outer = TRUE, cex = cex-1)
  
  plot_save <- recordPlot()
  
  results <- list()
  results[[1]] <- reg_coeffs
  results[[2]] <- plot_save
  return(results)
  
}
