# Supplementary material for: Stable Carbon and Oxygen Isotope Analysis of Carbonates and DIC Using the Delta Ray Isotope Ratio Infrared Spectrometer (IRIS): Precise and Accurate Measurements Applying a 3‐Point Calibration and Standard Bracketing
Source: Rapid Commun Mass Spectrom. 2025 Dec 29;40(6):e70021. doi: 10.1002/rcm.70021 (PMC12748363; doi:10.1002/rcm.70021)
Supplement: Supplementary file 4 — Data S3: Supporting Information. [file RCM-40-e70021-s001.R]

# R Script for the automated data evaluation of carbonate measurements performed on the DeltaRay Connect™ IRIS

# Authors:       Maximilian Hansen, Jakob Brettschneider, Hubert Vonhof, Denis Scholz
# last updated:  November 27th,  2025, using R 4.5.1

#-------------------------------------------------------------------------------
### Needed packages ###
#-------------------------------------------------------------------------------

rm(list=ls(all=TRUE))                 # clear the R workspace
options(digits = 14)

library(Hmisc)                        # package used for properly plotting the error bars
library(tcltk)                        # package used for generating question windows
library(openxlsx)                     # package used for generating .xlsx-files
library(extrafont)                    # package used for properly displaying output plots in .pdf-files

#font_import(pattern = "calibri")     # these two commands need to be executed once before the first use of the code to properly generate the .pdf-files
#loadfonts()

#-------------------------------------------------------------------------------
### Set the working directory and load the needed functions ###
#-------------------------------------------------------------------------------

setwd("C:/Users/...")       # directory of the R scripts and .csv files

wd2 <- ("C:/Users/...")     # directory to which final results are exported

source("DeltaRay_calibration_functions_user.R")   # load the needed functions

#-------------------------------------------------------------------------------
### Variables describing the structure of the measurement run ###
#-------------------------------------------------------------------------------

filename          <- "Experiment_2.csv"

nr_measurements   <- 58                   # number of measured carbonates (carbonate standards and samples, without the blank)
nr_rms            <- 3                    # number of used reference materials
nr_brackets       <- 8                    # number of sample blocks bracketed by carbonate standards
width_brackets    <- c(4,4,4,4,4,4,4,3)   # vector of the number of samples for each bracket
index_first_S     <- 230                  # index of the first sample in this measurement run
blank_sample      <- TRUE                 # TRUE, if a "dummy" sample was measured before the first standard block

# carbonate samples
S                 <- "JB-"                # name of the carbonate samples incl. the delimiter
blank_name        <- "blank" #NA#""       # name of the blank, if none was used, write NA

# first carbonate standard
RM1               <- "MM"                 # name
RM1_d_13C_lit     <-   2.14               # literature d13C
RM1_d_18O_lit     <-  -1.73               # literature d18O  

# second carbonate standard
RM2               <- "VC"                 # name
RM2_d_13C_lit     <-  -9.41               # literature d13C
RM2_d_18O_lit     <- -25.35               # literature d18O 

# third carbonate standard
RM3               <- "IAEA-612"           # name
RM3_d_13C_lit     <- -36.72               # literature d13C
RM3_d_18O_lit     <- -12.08               # literature d18O 


naming_convention <- TRUE                 # TRUE if the naming convention for the samples and RMs was followed, FALSE if not

all_samples       <- c("...","...")       # if the naming convention was not followed, define a vector containing all standard and sample names and the blank in the right order

#-------------------------------------------------------------------------------
### Other needed variables ###
#-------------------------------------------------------------------------------

limit             <- 80                                   # limit of CO2 content in µl for good results   (Thermo Fisher Scientific, 2016)

T                 <- 345.15                               # T at which the samples were dissolved [K]

VPDB_13R          <- 0.011113                             # 13C/12C of the VPDB standard                  (Camin et al., 2025)
VPDB_18R          <- 0.00206720                           # 18O/16O of the VPDB standard                  (calculated according to Camin et al., 2025)
VPBD_CO2_18R      <- 0.00208839                           # 13C/12C of the VPDB-CO2 standard              (Camin et al., 2025)

acidfr_CaCO3      <- exp(87 / (25 * T) - 147 / 100000)    # calculation of the acid fractionation         (of CaCO3, according to Kim et al., 2015)

#-------------------------------------------------------------------------------


### from here on the rest of the script can be executed all at once ###


#-------------------------------------------------------------------------------
### calculating raw isotope ratios ###
#-------------------------------------------------------------------------------

RM1_R_13C_lit     <- (RM1_d_13C_lit/1000 + 1) * VPDB_13R
RM1_R_18O_lit     <- (RM1_d_18O_lit/1000 + 1) * VPDB_18R  

RM2_R_13C_lit     <- (RM2_d_13C_lit/1000 + 1) * VPDB_13R
RM2_R_18O_lit     <- (RM2_d_18O_lit/1000 + 1) * VPDB_18R 

RM3_R_13C_lit     <- (RM3_d_13C_lit/1000 + 1) * VPDB_13R
RM3_R_18O_lit     <- (RM3_d_18O_lit/1000 + 1) * VPDB_18R

#-------------------------------------------------------------------------------
### input data preparation ###
#-------------------------------------------------------------------------------

IRIS_results <- data_input(filename = filename, R18_CO2 = VPBD_CO2_18R, acidfr = acidfr_CaCO3, R18_VPDB = VPDB_18R)

filename <- gsub(".csv", "", filename)

setwd(wd2)

#-------------------------------------------------------------------------------
### Reference data frame to handle missing values ###
#-------------------------------------------------------------------------------

IRIS_results <- insert_missing_measurement(nr_measurements = nr_measurements, width_brackets = width_brackets, nr_rms = nr_rms,
                                           RM1 = RM1, RM2 = RM2, RM3 = RM3, index_first_S = index_first_S, S = S,
                                           blank_sample = blank_sample, blank_name = blank_name, df_meas = IRIS_results)

IRIS_results_original <- IRIS_results

#-------------------------------------------------------------------------------
### Plot the measurement results ###
#-------------------------------------------------------------------------------

# measurement results of the samples
plot_S_meas <- plot_S_meas_results(S = S, IRIS_results = IRIS_results, limit = limit)

pdf(paste(filename, "_samples_original.pdf"), width = 8, height = 7, fonts = "Calibri")
replayPlot(plot_S_meas[[4]])
dev.off()

# measurement results of the standards
plot_RM_meas <- plot_RM_meas_results(RM1 = RM1, RM2 = RM2, RM3 = RM3, IRIS_results = IRIS_results, limit = limit)

pdf(paste(filename, "_standards_original.pdf"), width = 13, height = 7,fonts = "Calibri")
replayPlot(plot_RM_meas[[8]])
dev.off()

#-------------------------------------------------------------------------------
### ask for the removal of outliers ###
#-------------------------------------------------------------------------------

# removal of samples
question_window <- tktoplevel()
question_label <- tklabel(question_window, text = "Do you want to exclude samples from the evaluation?")
tkpack(question_label, padx = 20, pady = 20)
yes_button <- tkbutton(question_window, text = "YES", command = function(){
  answer <<- TRUE
  tkdestroy(question_window)
})
no_button <- tkbutton(question_window, text = "NO", command = function(){
  answer <<- FALSE
  tkdestroy(question_window)
})
tkpack(yes_button, padx = 20, pady = 10)
tkpack(no_button, padx = 20, pady = 10)
tkraise(question_window)
tkwait.window(question_window)

if(answer == TRUE){
  
  plot_S_meas <- plot_S_meas_results(S = S, IRIS_results = IRIS_results, limit = limit)
  
  layout(matrix(c(1, 2, 3), ncol = 1), heights = c(3, 3, 1.5))
  
  par(mar = c(0.5, 8, 0.5, 0), oma = c(8, 0.5, 4, 1.5), new = TRUE)
  plot(NA, xlim = c(0,1), ylim = c(0,1), axes = FALSE, xlab = "", ylab = "")
  
  par(mar = c(0.5, 8, 0.5, 0), new = TRUE)
  plot(NA, xlim = c(0,1), ylim = c(0,1), axes = FALSE, xlab = "", ylab = "")
  
  par(mar = c(0.5, 8, 0.5, 0), new = TRUE)
  plot(NA, xlim = range(plot_S_meas[[1]]), ylim = plot_S_meas[[2]], axes = FALSE, xlab = "", ylab = "")
  box(col = "red", lwd = 2)
  sample_outliers <- identify(x = plot_S_meas[[1]], y = IRIS_results[plot_S_meas[[3]], 2], labels = "x", tolerance = 0.5, offset = 0, cex = 2, col = "firebrick")
  box(col = 'black', lwd = 2)
  
  #plot_new <- recordPlot()
  
  IRIS_results[plot_S_meas[[3]][sample_outliers],5:11] <- NA
  IRIS_results[plot_S_meas[[3]][sample_outliers],2:3]  <- 0
  
  #pdf(paste(filename, "_samples_outliers.pdf"), width = 8, height = 7, fonts = "Calibri")
  #replayPlot(plot_new)
  #dev.off()
}


# removal of standards
question_window <- tktoplevel()
question_label <- tklabel(question_window, text = "Do you want to exclude standards from the evaluation?")
tkpack(question_label, padx = 20, pady = 20)
yes_button <- tkbutton(question_window, text = "YES", command = function(){
  answer <<- TRUE
  tkdestroy(question_window)
})
no_button <- tkbutton(question_window, text = "NO", command = function(){
  answer <<- FALSE
  tkdestroy(question_window)
})
tkpack(yes_button, padx = 20, pady = 10)
tkpack(no_button, padx = 20, pady = 10)
tkraise(question_window)
tkwait.window(question_window)

if(answer == TRUE){
  
  plot_RM_meas <- plot_RM_meas_results(RM1 = RM1, RM2 = RM2, RM3 = RM3, IRIS_results = IRIS_results, limit = limit)
  
  layout(matrix(c(1, 2, 3, 4, 5, 6, 7, 8, 9), ncol = 3), heights = c(3, 3, 1.5, 3, 3, 1.5, 3, 3, 1.5))
  
  par(mar = c(0.5, 8, 0.5, 0), oma = c(6, 0.5, 6, 1.5), new = TRUE)
  plot(NA, xlim = c(0,1), ylim = c(0,1), axes = FALSE, xlab = "", ylab = "")
  
  par(mar = c(0.5, 8, 0.5, 0), new = TRUE)
  plot(NA, xlim = c(0,1), ylim = c(0,1), axes = FALSE, xlab = "", ylab = "")
  
  par(mfg = c(1,3), mar = c(0.5, 8, 0.5, 0), new = TRUE)
  plot(NA, xlim = range(plot_RM_meas[[1]]), ylim = plot_RM_meas[[2]], axes = FALSE, xlab = "", ylab = "")
  box(col = "red", lwd = 2)
  RM1_outliers <- identify(x = plot_RM_meas[[1]], y = IRIS_results[plot_RM_meas[[3]], 2], labels = "x", tolerance = 0.5, offset = 0, cex = 2, col = "firebrick")
  box(col = 'black', lwd = 2)
  
  par(mar = c(0.5, 8, 0.5, 0), new = TRUE)
  plot(NA, xlim = c(0,1), ylim = c(0,1), axes = FALSE, xlab = "", ylab = "")
  
  par(mar = c(0.5, 8, 0.5, 0), new = TRUE)
  plot(NA, xlim = c(0,1), ylim = c(0,1), axes = FALSE, xlab = "", ylab = "")
  
  par(mfg = c(2,3), mar = c(0.5, 8, 0.5, 0), new = TRUE)
  plot(NA, xlim = range(plot_RM_meas[[1]]), ylim = plot_RM_meas[[4]], axes = FALSE, xlab = "", ylab = "")
  box(col = "red", lwd = 2)
  RM2_outliers <- identify(x = plot_RM_meas[[1]], y = IRIS_results[plot_RM_meas[[5]], 2], labels = "x", tolerance = 0.5, offset = 0, cex = 2, col = "firebrick")
  box(col = 'black', lwd = 2)
  
  par(mar = c(0.5, 8, 0.5, 0), new = TRUE)
  plot(NA, xlim = c(0,1), ylim = c(0,1), axes = FALSE, xlab = "", ylab = "")
  
  par(mar = c(0.5, 8, 0.5, 0), new = TRUE)
  plot(NA, xlim = c(0,1), ylim = c(0,1), axes = FALSE, xlab = "", ylab = "")
  
  par(mfg = c(3,3), mar = c(0.5, 8, 0.5, 0), new = TRUE)
  plot(NA, xlim = range(plot_RM_meas[[1]]), ylim = plot_RM_meas[[6]], axes = FALSE, xlab = "", ylab = "")
  box(col = "red", lwd = 2)
  RM3_outliers <- identify(x = plot_RM_meas[[1]], y = IRIS_results[plot_RM_meas[[7]], 2], labels = "x", tolerance = 0.5, offset = 0, cex = 2, col = "firebrick")
  box(col = 'black', lwd = 2)
  
  #plot_new <- recordPlot()
  
  IRIS_results[plot_RM_meas[[3]][RM1_outliers],5:11] <- NA
  IRIS_results[plot_RM_meas[[5]][RM2_outliers],5:11] <- NA
  IRIS_results[plot_RM_meas[[7]][RM3_outliers],5:11] <- NA
  
  IRIS_results[plot_RM_meas[[3]][RM1_outliers],2:3] <- 0
  IRIS_results[plot_RM_meas[[5]][RM2_outliers],2:3] <- 0
  IRIS_results[plot_RM_meas[[7]][RM3_outliers],2:3] <- 0
  
  #pdf(paste(filename, "_standards_outliers.pdf"), width = 13, height = 7, fonts = "Calibri")
  #replayPlot(plot_new)
  #dev.off()
}

#-------------------------------------------------------------------------------
### interpolate missing values ###
#-------------------------------------------------------------------------------

IRIS_results <- interpolate_missing_RMs(results = IRIS_results)

#-------------------------------------------------------------------------------
### Plot the interpolated measurement results ###
#-------------------------------------------------------------------------------

plot_S_meas_results(S = S, IRIS_results = IRIS_results, limit = limit)
#plot_new <- recordPlot()
#pdf(paste(filename, "_samples_without_outliers.pdf"), width = 8, height = 7, fonts = "Calibri")
#replayPlot(plot_new)
#dev.off()


plot_RM_meas_results(RM1 = RM1, RM2 = RM2, RM3 = RM3, IRIS_results = IRIS_results, limit = limit)
plot_new <- recordPlot()
pdf(paste(filename, "_standards_used_for_calibration.pdf"), width = 13, height = 7, fonts = "Calibri")
replayPlot(plot_new)
dev.off()

#-------------------------------------------------------------------------------
### calculate linear regression coefficients for every bracket ###
#-------------------------------------------------------------------------------

# transform the d values into raw isotope ratios
# calculate the propagated standard deviation for the raw isotope ratios
# use gaussian error propagation: SD_R = (R_std/1,000)*SD_d

IRIS_results_raw <- data.frame("sample"            = IRIS_results[,1],
                               "d.13C"             = IRIS_results[,6],
                               "d.13C_SD"          = IRIS_results[,7],
                               "R.13C"             =(IRIS_results[,6] / 1000 + 1) * VPDB_13R,
                               "R.13C_SD"          =(VPDB_13R / 1000) * IRIS_results[,7],
                               "corr.R.1.13C"      = NA,
                               "corr.R.1.13C_SD.1" = NA,
                               "corr.R.1.13C_SD.2" = NA,
                               "corr.R.2.13C"      = NA,
                               "corr.R.2.13C_SD.1" = NA,
                               "corr.R.2.13C_SD.2" = NA,
                               "corr.d.1.13C"      = NA,
                               "corr.d.2.13C"      = NA,
                               "corr.d.1.13C_SD.1" = NA,
                               "corr.d.1.13C_SD.2" = NA,
                               "corr.d.2.13C_SD.1" = NA,
                               "corr.d.2.13C_SD.2" = NA,
                               "d.18O"             = IRIS_results[,10],
                               "d.18O_SD"          = IRIS_results[,11],
                               "R.18O"             =(IRIS_results[,10] / 1000 + 1) * VPDB_18R,
                               "R.18O_SD"          =(VPDB_18R / 1000) * IRIS_results[,11],
                               "corr.R.1.18O"      = NA,
                               "corr.R.1.18O_SD.1" = NA,
                               "corr.R.1.18O_SD.2" = NA,
                               "corr.R.2.18O"      = NA,
                               "corr.R.2.18O_SD.1" = NA,
                               "corr.R.2.18O_SD.2" = NA,
                               "corr.d.1.18O"      = NA,
                               "corr.d.2.18O"      = NA,
                               "corr.d.1.18O_SD.1" = NA,
                               "corr.d.1.18O_SD.2" = NA,
                               "corr.d.2.18O_SD.1" = NA,
                               "corr.d.2.18O_SD.2" = NA)


linear_regression <- regression_coefficients_SB_3()

#-------------------------------------------------------------------------------
### correct the measurement results with their regression coefficients ###
#-------------------------------------------------------------------------------

IRIS_results_raw <- data_correction()

#-------------------------------------------------------------------------------
### final calibration output ###
#-------------------------------------------------------------------------------
  
# plot the corrected sample measurement values and the interpolated standard values

plot_S_meas_corrected_2a(S = S, IRIS_results = IRIS_results, limit = limit)
plot_new <- recordPlot()
pdf(paste(filename, "_samples_corrected.pdf"), width = 8, height = 7, fonts = "Calibri")
replayPlot(plot_new)
dev.off()
  
 
# plot the linear correction coefficients of all brackets
  
corr_coeffs <- plot_lin_corr_coeffs_3_RMs()
plot_new <- recordPlot()
pdf(paste(filename, "_linear_regression_coefficients.pdf"), width = 10, height = 7, fonts = "Calibri")
replayPlot(plot_new)
dev.off()


# generate the .xlsx-output file

results_xlsx()
